# Supplementary material for: Integrated transcriptomics and metabolomics reveal the effects of chronic alcohol consumption on periodontitis in rats
Source: Front Immunol. 2026 May 18;17:1735355. doi: 10.3389/fimmu.2026.1735355 (PMC13223609; doi:10.3389/fimmu.2026.1735355)
Supplement: Supplementary file 1 [file DataSheet2.xlsx]

## Sheet: Sheet1
Compound_ID	Name	Other_name(Kegg_name)	Formula	Molecular Weight	RT [min]	m/z	Kegg_ID	KEGG_pathway	HMDB_ID	Lipidmaps_ID	SuperClass(HMDB)	Class(HMDB)	SubClass(HMDB)	CATEGORY(Lipidmaps)	MAIN_CLASS(Lipidmaps)	SUB_CLASS(Lipidmaps)	mzCloud_Results	mzVault_Results	MassList_Results	Class_I	Class_II	Class_III	Class_IV	FC	log2FC	Pvalue	ROC	VIP	Up.Down	pos_P1	pos_P2	pos_P3	pos_P4	pos_P5	pos_P6	pos_P7	pos_P8	pos_C1	pos_C2	pos_C3	pos_C4	pos_C5	pos_C6	pos_C7	pos_C8	Confidence Level
Com_2821_pos	7-(2-hydroxypropan-2-yl)-1,4a-dimethyl-decahydronaphthalen-1-ol	--	C15 H28 O2	222.198	6.905	223.205	--	--	--	--	--	--	--	--	--	--	Invalid mass	No results	No results					3.31226	1.72781	0.000109652	0.953125	2.27302	up	2.05395e+07	4.33993e+07	2.61403e+07	2.1135e+07	6.62445e+07	4.34799e+07	5.18459e+07	2.17693e+07	2.40524e+07	1.01048e+07	5.20877e+06	1.35357e+07	8.5845e+06	9.09692e+06	8.5558e+06	9.78958e+06	Level 2（MS/MS match）
Com_395_pos	3-Hydroxypicolinic acid	3-Hydroxypicolinic acid	C6 H5 N O3	139.027	3.004	140.034	cpd:C18620	--	HMDB0013188	--	Organoheterocyclic compounds	Pyridines and derivatives	Pyridinecarboxylic acids and derivatives	--	--	--	Full match	No results	Full match	Organoheterocyclic compounds	Pyridines and derivatives	Pyridinecarboxylic acids and derivatives	Pyridinecarboxylic acids	0.177175	-2.49675	0.000320511	0.984375	2.44107	down	5.18696e+07	3.88945e+07	1.07706e+07	4.67074e+07	2.32486e+07	7.24357e+07	4.60751e+07	4.08612e+07	9.05955e+07	1.70287e+08	5.38029e+07	2.24149e+08	2.5229e+08	4.87807e+08	1.41105e+08	4.47398e+08	Level 2（MS/MS match）
Com_3729_pos	Phenylacetylglycine	Phenylacetylglycine	C10 H11 N O3	193.074	5.449	194.082	cpd:C05598	map00360 Phenylalanine metabolism	HMDB0000821	--	Organic acids and derivatives	Carboxylic acids and derivatives	Amino acids, peptides, and analogues	--	--	--	Full match	Full match	Full match	Organic acids and derivatives	Carboxylic acids and derivatives	Amino acids, peptides, and analogues	N-acyl-alpha amino acids	4.00697	2.00251	0.000588918	0.953125	2.36727	up	1.20004e+07	1.63705e+07	1.61552e+07	3.15929e+07	6.5994e+06	5.34065e+07	1.54739e+07	2.6678e+07	9.15535e+06	7.6449e+06	2.47313e+06	5.57395e+06	9.61263e+06	2.71835e+06	2.48211e+06	4.83127e+06	Level 2（MS/MS match）
Com_632_pos	LPC 17:0-SN1	--	C25 H52 N O7 P	509.347	9.552	510.354	--	--	--	--	--	--	--	--	--	--	No results	Full match	Full match					0.0688926	-3.85951	0.000822256	0.9375	2.096	down	4.97584e+06	2.61101e+07	4.98261e+06	8.1973e+06	3.08729e+06	6.04345e+06	1.15242e+06	3.38021e+07	3.95586e+07	4.37391e+08	2.30557e+08	2.29189e+08	1.4707e+07	2.24095e+08	9.19815e+07	1.49674e+07	Level 2（MS/MS match）
Com_754_pos	PC O-18:0	--	C26 H54 N O7 P	523.363	9.714	524.37	--	--	--	LMGP01020046	--	--	--	Glycerophospholipids [GP]	Glycerophosphocholines [GP01]	1-alkyl,2-acylglycerophosphocholines [GP0102]	No results	Full match	Full match					0.186316	-2.42418	0.000954076	0.953125	2.0733	down	6.49453e+06	2.00116e+07	2.83934e+06	1.28189e+07	1.36215e+07	9.36196e+06	4.56657e+06	4.97161e+07	2.94765e+07	8.81647e+07	9.49442e+07	8.2579e+07	1.43748e+07	2.14263e+08	5.44899e+07	6.27181e+07	Level 2（MS/MS match）
Com_4303_pos	4-acetyl-4-(ethoxycarbonyl)heptanedioic acid	--	C12 H18 O7	252.121	5.134	275.11	--	--	--	--	--	--	--	--	--	--	Invalid mass	No results	No results					3.22388	1.6888	0.00101841	0.96875	2.05078	up	1.09192e+07	3.20457e+07	5.81153e+06	1.31553e+07	6.75725e+06	1.31155e+07	6.18431e+06	6.89395e+06	5.52175e+06	4.08823e+06	3.75157e+06	2.60514e+06	2.87456e+06	1.54062e+06	2.65124e+06	6.39808e+06	Level 2（MS/MS match）
Com_6747_pos	2-Methoxybenzaldehyde	--	C8 H8 O2	154.061	1.251	155.068	--	--	HMDB0033766	--	Benzenoids	Benzene and substituted derivatives	Benzoyl derivatives	--	--	--	Invalid mass	Invalid mass	No results					2.33826	1.22543	0.00129285	0.9375	1.70249	up	5.65579e+06	1.04097e+07	8.98232e+06	1.1718e+07	1.72e+07	1.86134e+07	2.36659e+07	1.38501e+07	7.40122e+06	6.67387e+06	5.10606e+06	5.17649e+06	6.44759e+06	3.62125e+06	4.04783e+06	8.61008e+06	Level 2（MS/MS match）
Com_301_pos	Nicotinic acid	Nicotinate; Nicotinic acid; Niacin; 3-Pyridinecarboxylic acid	C6 H5 N O2	123.032	1.854	124.039	cpd:C00253	map00760 Nicotinate and nicotinamide metabolism;map01100 Metabolic pathways;map05133 Pertussis	HMDB0001488	--	Organoheterocyclic compounds	Pyridines and derivatives	Pyridinecarboxylic acids and derivatives	--	--	--	Full match	Full match	Full match	Organoheterocyclic compounds	Pyridines and derivatives	Pyridinecarboxylic acids and derivatives	Pyridinecarboxylic acids	4.74864	2.24752	0.00137018	1	2.04809	up	4.52611e+08	1.00169e+09	1.76023e+08	3.12891e+08	4.43952e+08	1.57866e+08	1.16076e+09	1.78975e+08	1.12394e+08	9.68654e+07	5.58253e+07	9.08216e+07	1.48471e+08	8.53154e+07	8.36118e+07	1.44775e+08	Level 2（MS/MS match）
Com_10256_pos	Oxohongdenafil	--	C25 H32 N6 O4	458.274	5.399	459.281	--	--	--	--	--	--	--	--	--	--	Invalid mass	No results	No results	Organic oxygen compounds	Organooxygen compounds	Carbonyl compounds	Alkyl-phenylketones	3.38614	1.75964	0.0014268	0.984375	2.21182	up	3.70253e+06	7.9673e+06	1.77054e+06	3.73647e+06	1.74199e+06	3.48847e+06	2.56437e+06	2.03266e+06	1.7507e+06	1.47694e+06	689466	914061	674336	595928	189350	1.68418e+06	Level 2（MS/MS match）
Com_1095_pos	2-hexyl-5-(4-nonylphenyl)pyrimidine	--	C25 H38 N2	344.329	10.992	367.318	--	--	--	--	--	--	--	--	--	--	Invalid mass	No results	No results					0.100362	-3.31671	0.00243982	0.921875	2.03766	down	1.04569e+06	3.01003e+06	3.35326e+06	5.34951e+06	1.07775e+06	897353	942433	1.38935e+07	1.72564e+07	5.13098e+07	4.19726e+07	2.03321e+07	6.87595e+06	1.40191e+08	1.46162e+07	2.07347e+06	Level 2（MS/MS match）
Com_1407_pos	LPC 17:0	1-Acyl-sn-glycero-3-phosphocholine; 1-Acyl-sn-glycerol-3-phosphocholine; alpha-Acylglycerophosphocholine; 2-Lysolecithin; 2-Lysophosphatidylcholine; 1-Acylglycerophosphocholine	C25 H52 N O7 P	531.329	9.55	532.336	cpd:C04230	map00564 Glycerophospholipid metabolism;map05231 Choline metabolism in cancer	--	LMGP01050024	--	--	--	Glycerophospholipids [GP]	Glycerophosphocholines [GP01]	Monoacylglycerophosphocholines [GP0105]	No results	Invalid mass	No results	Lipids and lipid-like molecules	Glycerophospholipids	Glycerophosphocholines	Phosphocholines	0.106979	-3.2246	0.0032251	0.953125	1.79993	down	4.75002e+06	5.58043e+06	4.75648e+06	5.29681e+06	6.39543e+06	5.31387e+06	3.44468e+06	1.17192e+07	1.82971e+07	1.79159e+08	3.97799e+07	1.13269e+08	1.06437e+07	6.03366e+07	1.07953e+07	9.45955e+06	Level 2（MS/MS match）
Com_10302_pos	LPC 22:4-SN1	--	C30 H54 N O7 P	571.363	9.408	572.37	--	--	--	--	--	--	--	--	--	--	No results	Full match	No results					0.380031	-1.39581	0.00365473	0.890625	1.77843	down	1.07323e+06	2.65173e+06	1.00439e+06	1.16378e+06	1.38934e+06	990686	3.20954e+06	2.59949e+06	2.26744e+06	8.74811e+06	2.873e+06	8.8888e+06	1.89754e+06	4.52004e+06	3.49487e+06	4.36557e+06	Level 2（MS/MS match）
Com_351_pos	1-Stearoylglycerol	--	C21 H42 O4	358.308	10.331	381.297	--	--	HMDB0244009	--	Lipids and lipid-like molecules	Fatty Acyls	Fatty alcohols	--	--	--	Full match	No results	No results	Lipids and lipid-like molecules	Glycerolipids	Monoradylglycerols	1-monoacylglycerols	0.194612	-2.36132	0.00367188	0.890625	1.99545	down	1.59871e+07	5.08723e+07	1.70732e+07	7.32594e+07	4.31845e+07	1.11134e+07	1.13463e+07	1.46732e+08	1.2663e+08	5.65527e+08	2.12218e+08	2.27762e+08	8.11677e+07	5.65836e+08	8.20652e+07	3.77895e+07	Level 2（MS/MS match）
Com_563_pos	Avocadyne 1-acetate	--	C19 H34 O4	308.235	9.422	309.242	--	--	HMDB0031048	LMFA05000644	Lipids and lipid-like molecules	Fatty Acyls	Fatty alcohols	Fatty Acyls [FA]	Fatty alcohols [FA05]	_	Invalid mass	No results	No results	Lipids and lipid-like molecules	Fatty Acyls	Fatty alcohols	Long-chain fatty alcohols	5.3717	2.42538	0.00392725	0.96875	2.26394	up	6.29494e+07	1.41743e+08	1.35245e+08	1.16625e+08	2.49475e+08	6.01197e+08	4.5748e+08	1.16312e+08	2.09521e+06	4.70283e+07	4.6415e+07	6.61429e+07	5.44579e+07	3.03498e+07	1.74852e+07	8.61989e+07	Level 2（MS/MS match）
Com_484_pos	1,2-dihydroxyheptadec-16-yn-4-yl acetate	--	C19 H34 O4	343.271	6.636	344.279	--	--	--	LMFA05000645	--	--	--	Fatty Acyls [FA]	Fatty alcohols [FA05]	_	Invalid mass	Invalid mass	No results					6.36316	2.66974	0.00463738	0.859375	1.73203	up	4.15682e+07	6.96196e+07	3.19606e+08	7.76217e+07	7.70723e+07	7.29216e+08	6.91577e+08	2.21471e+08	4.25067e+07	1.61779e+07	8.91136e+06	2.50718e+07	2.33691e+07	2.0048e+07	8.16188e+07	1.32398e+08	Level 2（MS/MS match）
Com_947_pos	2-Arachidonyl Glycerol ether	--	C23 H40 O3	364.295	10.832	365.302	--	--	HMDB0013657	--	Lipids and lipid-like molecules	Endocannabinoids	-	--	--	--	Invalid mass	No results	No results	Lipids and lipid-like molecules	Endocannabinoids	Not available	Endocannabinoids	0.0902515	-3.46991	0.0048111	0.90625	1.78155	down	944850	2.65561e+06	6.82965e+06	4.64011e+06	1.9621e+06	927123	911057	1.20247e+07	2.31115e+07	5.23349e+07	3.63858e+07	4.21021e+07	6.91284e+06	1.62513e+08	1.77191e+07	1.24445e+06	Level 2（MS/MS match）
Com_11464_pos	1-[2-(2,5-dimethyl-1H-pyrrol-1-yl)-4-nitrophenyl]-1H-imidazole	--	C15 H14 N4 O2	282.108	5.454	283.116	--	--	--	--	--	--	--	--	--	--	Invalid mass	No results	No results					2.22326	1.15268	0.0048489	0.921875	1.95711	up	2.49219e+06	3.81563e+06	2.26825e+06	5.10454e+06	1.88583e+06	8.6402e+06	2.75017e+06	4.35786e+06	2.3468e+06	1.87688e+06	1.06349e+06	2.04969e+06	2.12028e+06	1.9603e+06	1.43567e+06	1.23192e+06	Level 2（MS/MS match）
Com_30097_pos	2-[5-(2-hydroxypropyl)oxolan-2-yl]propanoic acid	--	C10 H18 O4	240.072	1.719	241.08	--	--	--	--	--	--	--	--	--	--	Invalid mass	No results	No results					2.33665	1.22444	0.00539629	0.96875	2.05651	up	146380	539205	190301	314943	137909	458026	159752	175292	127360	94976	57008.9	129179	152045	94421.3	135243	117822	Level 2（MS/MS match）
Com_4458_pos	LPC 19:0	1-Acyl-sn-glycero-3-phosphocholine; 1-Acyl-sn-glycerol-3-phosphocholine; alpha-Acylglycerophosphocholine; 2-Lysolecithin; 2-Lysophosphatidylcholine; 1-Acylglycerophosphocholine	C27 H56 N O7 P	559.361	10.256	560.368	cpd:C04230	map00564 Glycerophospholipid metabolism;map05231 Choline metabolism in cancer	--	LMGP01050041	--	--	--	Glycerophospholipids [GP]	Glycerophosphocholines [GP01]	Monoacylglycerophosphocholines [GP0105]	No results	Invalid mass	No results	Lipids and lipid-like molecules	Glycerophospholipids	Glycerophosphocholines	Phosphocholines	0.169844	-2.55771	0.00553596	0.859375	1.67102	down	1.27514e+06	1.34738e+06	851655	1.16139e+06	996380	1.14017e+06	1.14535e+06	4.93167e+06	4.91188e+06	1.34224e+07	7.29864e+06	2.847e+07	982501	9.97945e+06	8.89949e+06	1.68811e+06	Level 2（MS/MS match）
Com_7316_pos	S-Adenosylmethionine	S-Adenosyl-L-methionine; S-Adenosylmethionine; AdoMet; SAM	C15 H22 N6 O5 S	398.137	1.313	399.144	cpd:C00019	map00261 Monobactam biosynthesis;map00270 Cysteine and methionine metabolism;map00330 Arginine and proline metabolism;map01100 Metabolic pathways;map01230 Biosynthesis of amino acids;map04122 Sulfur relay system	HMDB0001185	--	Nucleosides, nucleotides, and analogues	5'-deoxyribonucleosides	5'-deoxy-5'-thionucleosides	--	--	--	Full match	Full match	Full match	Nucleosides, nucleotides, and analogues	5'-deoxyribonucleosides	5'-deoxy-5'-thionucleosides	5'-deoxy-5'-thionucleosides	0.330143	-1.59884	0.00570797	0.875	1.74063	down	4.70736e+06	3.4904e+06	3.12323e+06	2.14684e+06	1.0522e+06	1.58279e+06	1.57908e+06	1.31476e+06	2.37695e+06	4.64066e+06	7.10161e+06	8.93442e+06	1.30225e+07	6.52589e+06	1.29752e+07	1.96346e+06	Level 2（MS/MS match）
Com_4666_pos	2-morpholinophenyl 1-methyl-1H-imidazole-4-sulfonate	--	C14 H17 N3 O4 S	722.087	11.632	362.051	--	--	--	--	--	--	--	--	--	--	Invalid mass	No results	No results					0.333099	-1.58598	0.00692393	0.84375	1.5545	down	2.38939e+06	1.86456e+06	2.95093e+06	2.85185e+06	1.21329e+07	1.90598e+07	3.86643e+06	2.41532e+06	2.74549e+06	3.16598e+07	1.78487e+07	2.81772e+07	2.33672e+07	1.20636e+07	1.31343e+07	1.36973e+07	Level 2（MS/MS match）
Com_7318_pos	SKK	--	C15 H31 N5 O5	686.443	5.258	344.229	--	--	--	--	--	--	--	--	--	--	Invalid mass	No results	No results					2.71307	1.43993	0.00829925	0.875	1.81862	up	5.9627e+06	1.39325e+07	1.80269e+06	4.96103e+06	1.99016e+06	5.99157e+06	3.98825e+06	3.05697e+06	2.44851e+06	1.60074e+06	1.45504e+06	1.13066e+06	1.19332e+06	4.28216e+06	923587	2.33078e+06	Level 2（MS/MS match）
Com_9299_pos	LPC 22:1-SN1	--	C30 H60 N O7 P	577.41	10.989	578.417	--	--	--	--	--	--	--	--	--	--	No results	Full match	No results					0.187842	-2.41241	0.0086708	0.890625	1.9179	down	782224	499251	533538	631999	594384	593661	735173	448068	582882	7.71297e+06	7.57311e+06	2.76557e+06	646819	3.53563e+06	1.66099e+06	1.17284e+06	Level 2（MS/MS match）
Com_7643_pos	1-(4-benzylpiperazino)-2-(pyridin-2-ylamino)propan-1-one	--	C19 H24 N4 O	362.156	5.276	363.163	--	--	--	--	--	--	--	--	--	--	Invalid mass	No results	No results					2.97046	1.57068	0.00886622	0.875	2.18538	up	4.46804e+06	1.29663e+07	1.56411e+06	4.62397e+06	2.08254e+06	4.73392e+06	2.20313e+06	2.33403e+06	2.06867e+06	1.12348e+06	1.25664e+06	800143	398739	4.996e+06	857381	273578	Level 2（MS/MS match）
Com_12332_pos	Diacetoxyscirpenol	Diacetoxyscirpenol	C19 H26 O7	388.154	8.06	389.161	cpd:C09662	--	HMDB0035104	--	Lipids and lipid-like molecules	Prenol lipids	Sesquiterpenoids	--	--	--	Invalid mass	No results	No results	Lipids and lipid-like molecules	Prenol lipids	Sesquiterpenoids	Trichothecenes	2.57817	1.36635	0.00913048	0.90625	1.92232	up	2.09931e+06	4.47254e+06	2.25239e+06	1.51602e+06	5.12537e+06	7.55792e+06	5.36052e+06	1.4994e+06	3.30191e+06	1.45384e+06	795828	1.2306e+06	2.04881e+06	421014	1.15268e+06	1.1863e+06	Level 2（MS/MS match）
Com_1668_pos	LPC 20:1	1-Acyl-sn-glycero-3-phosphocholine; 1-Acyl-sn-glycerol-3-phosphocholine; alpha-Acylglycerophosphocholine; 2-Lysolecithin; 2-Lysophosphatidylcholine; 1-Acylglycerophosphocholine	C28 H56 N O7 P	571.361	10.159	572.368	cpd:C04230	map00564 Glycerophospholipid metabolism;map05231 Choline metabolism in cancer	--	LMGP01050131	--	--	--	Glycerophospholipids [GP]	Glycerophosphocholines [GP01]	Monoacylglycerophosphocholines [GP0105]	No results	Invalid mass	No results	Lipids and lipid-like molecules	Glycerophospholipids	Glycerophosphocholines	Phosphocholines	0.137636	-2.86107	0.0096299	0.859375	1.71304	down	1.42551e+06	1.25839e+07	1.17491e+06	1.09586e+07	4.28837e+06	5.18694e+06	2.1242e+06	1.82335e+07	1.26199e+07	1.29031e+08	7.11838e+07	7.29166e+07	6.23139e+06	8.297e+07	2.83977e+07	3.34467e+06	Level 2（MS/MS match）
Com_973_pos	Triethanolamine	Triethanolamine; Trolamine	C6 H15 N O3	149.105	1.311	150.112	cpd:C06771	map00564 Glycerophospholipid metabolism	HMDB0032538	--	Organic nitrogen compounds	Organonitrogen compounds	Amines	--	--	--	Full match	Invalid mass	No results	Organic nitrogen compounds	Organonitrogen compounds	Amines	1,2-aminoalcohols	34.5444	5.11038	0.0101598	0.984375	2.23358	up	5.6748e+06	5.97216e+06	1.71001e+06	1.30279e+07	4.97529e+06	9.18799e+07	3.16397e+06	2.52237e+08	1.51103e+06	1.2422e+06	1.17581e+06	1.30578e+06	1.51825e+06	1.26877e+06	1.19878e+06	1.74037e+06	Level 2（MS/MS match）
Com_957_pos	Spermine	Spermine; N,N'-Bis(3-aminopropyl)-1,4-butanediamine	C10 H26 N4	202.216	1.055	203.223	cpd:C00750	map00330 Arginine and proline metabolism;map00410 beta-Alanine metabolism;map00480 Glutathione metabolism;map01100 Metabolic pathways;map04976 Bile secretion	HMDB0001256	--	Organic nitrogen compounds	Organonitrogen compounds	Amines	--	--	--	Full match	Full match	Full match	Organic nitrogen compounds	Organonitrogen compounds	Amines	Dialkylamines	0.141174	-2.82445	0.0110277	0.859375	1.64066	down	6.49369e+06	8.4465e+06	4.72239e+06	8.42209e+06	1.36509e+07	6.91154e+06	1.11393e+07	2.78316e+06	1.02753e+07	5.70837e+07	8.64136e+07	6.31817e+07	3.02419e+07	1.60345e+08	3.27724e+07	2.89376e+06	Level 2（MS/MS match）
Com_99_pos	LPC 18:0	1-Acyl-sn-glycero-3-phosphocholine; 1-Acyl-sn-glycerol-3-phosphocholine; alpha-Acylglycerophosphocholine; 2-Lysolecithin; 2-Lysophosphatidylcholine; 1-Acylglycerophosphocholine	C26 H54 N O7 P	545.345	9.955	546.352	cpd:C04230	map00564 Glycerophospholipid metabolism;map05231 Choline metabolism in cancer	--	LMGP01050076	--	--	--	Glycerophospholipids [GP]	Glycerophosphocholines [GP01]	Monoacylglycerophosphocholines [GP0105]	No results	Invalid mass	No results	Lipids and lipid-like molecules	Glycerophospholipids	Glycerophosphocholines	Phosphocholines	0.141292	-2.82325	0.0117077	0.875	1.64725	down	6.93271e+07	3.82717e+08	7.30397e+07	2.51442e+08	2.42336e+08	7.87129e+07	3.18788e+07	3.97264e+08	4.70782e+08	3.0858e+09	1.87764e+09	2.16399e+09	8.40336e+07	2.12505e+09	8.65085e+08	1.33049e+08	Level 2（MS/MS match）
Com_2757_pos	Dihydrothymine	5,6-Dihydrothymine; Dihydrothymine; 5,6-Dihydro-5-methyluracil	C5 H8 N2 O2	128.059	1.388	129.066	cpd:C00906	--	HMDB0000079	--	Organoheterocyclic compounds	Diazines	Pyrimidines and pyrimidine derivatives	--	--	--	Full match	No results	No results	Organoheterocyclic compounds	Diazines	Pyrimidines and pyrimidine derivatives	Hydropyrimidines	2.69134	1.42833	0.011912	0.890625	1.75479	up	6.41053e+07	2.21784e+07	2.27576e+07	4.3773e+07	1.66286e+07	7.34525e+07	6.96669e+07	3.31235e+07	1.73887e+07	1.69698e+07	8.62657e+06	2.91461e+07	2.14828e+07	1.25053e+07	1.98298e+06	2.03412e+07	Level 2（MS/MS match）
Com_6847_pos	N,N-Dimethylsphingosine	N,N-Dimethylsphing-4-enine	C20 H41 N O2	327.313	7.96	310.31	cpd:C13914	--	HMDB0013645	LMSP01070001	Organic nitrogen compounds	Organonitrogen compounds	Amines	Sphingolipids [SP]	Sphingoid bases [SP01]	N-methylated sphingoid bases [SP0107]	Full match	Full match	No results	Organic nitrogen compounds	Organonitrogen compounds	Amines	1,2-aminoalcohols	0.218873	-2.19184	0.0121267	0.890625	1.85196	down	1.28424e+06	920708	748703	1.24257e+06	829942	1.08183e+06	1.877e+06	1.295e+06	1.08665e+06	1.73773e+07	5.20289e+06	7.44974e+06	6.17567e+06	1.68227e+06	1.69871e+06	1.72587e+06	Level 2（MS/MS match）
Com_3091_pos	LPC 20:0	1-Acyl-sn-glycero-3-phosphocholine; 1-Acyl-sn-glycerol-3-phosphocholine; alpha-Acylglycerophosphocholine; 2-Lysolecithin; 2-Lysophosphatidylcholine; 1-Acylglycerophosphocholine	C28 H58 N O7 P	573.376	10.831	574.384	cpd:C04230	map00564 Glycerophospholipid metabolism;map05231 Choline metabolism in cancer	--	LMGP01050045	--	--	--	Glycerophospholipids [GP]	Glycerophosphocholines [GP01]	Monoacylglycerophosphocholines [GP0105]	No results	Invalid mass	No results	Lipids and lipid-like molecules	Glycerophospholipids	Glycerophosphocholines	Phosphocholines	0.031958	-4.96768	0.0134568	0.828125	1.79875	down	795780	471326	571541	552064	505918	663961	695801	499483	581942	5.94576e+07	3.44646e+07	2.70568e+07	463905	1.99678e+07	5.98175e+06	841761	Level 2（MS/MS match）
Com_2865_pos	LPC 19:0-SN1	--	C27 H56 N O7 P	537.379	10.373	538.386	--	--	--	--	--	--	--	--	--	--	No results	Full match	No results					0.0698092	-3.84044	0.0137689	0.796875	1.78705	down	1.0412e+06	1.07187e+06	1.22052e+06	1.37503e+06	1.01119e+06	1.03013e+06	731839	4.20128e+06	4.02816e+06	6.0409e+07	4.79218e+07	8.85951e+06	866063	3.67672e+07	7.47412e+06	1.03096e+06	Level 2（MS/MS match）
Com_11247_pos	4-{2-[(2-chlorophenoxy)methyl]-1,3-thiazol-4-yl}benzonitrile	--	C17 H11 Cl N2 O S	363.99	1.26	364.997	--	--	--	--	--	--	--	--	--	--	Invalid mass	No results	No results					2.04897	1.0349	0.0143494	0.828125	1.47796	up	2.51744e+06	6.78451e+06	2.08011e+06	3.44862e+06	3.68393e+06	6.09212e+06	6.02683e+06	7.03597e+06	4.44903e+06	2.6963e+06	2.05597e+06	1.19729e+06	1.42797e+06	664108	2.15074e+06	3.74324e+06	Level 2（MS/MS match）
Com_8455_pos	LPC 22:1	1-Acyl-sn-glycero-3-phosphocholine; 1-Acyl-sn-glycerol-3-phosphocholine; alpha-Acylglycerophosphocholine; 2-Lysolecithin; 2-Lysophosphatidylcholine; 1-Acylglycerophosphocholine	C30 H60 N O7 P	599.392	11.016	600.399	cpd:C04230	map00564 Glycerophospholipid metabolism;map05231 Choline metabolism in cancer	--	LMGP01050141	--	--	--	Glycerophospholipids [GP]	Glycerophosphocholines [GP01]	Monoacylglycerophosphocholines [GP0105]	No results	Invalid mass	No results	Lipids and lipid-like molecules	Glycerophospholipids	Glycerophosphocholines	Phosphocholines	0.206949	-2.27266	0.0161558	0.921875	1.6944	down	1.00322e+06	646951	679336	777270	731009	747735	904012	551060	808100	1.23695e+07	6.0832e+06	4.04167e+06	840533	2.5159e+06	908947	1.62101e+06	Level 2（MS/MS match）
Com_1124_pos	LPC 20:1-SN1	--	C28 H56 N O7 P	549.379	10.173	550.386	--	--	--	--	--	--	--	--	--	--	No results	Full match	No results					0.145579	-2.78012	0.0161712	0.828125	1.59073	down	1.27177e+06	1.09169e+07	927887	8.223e+06	7.75844e+06	3.82128e+06	1.60681e+06	1.86297e+07	1.09655e+07	5.63432e+07	7.52468e+07	6.15881e+07	4.03526e+06	1.36182e+08	1.72489e+07	3.52337e+06	Level 2（MS/MS match）
Com_12785_pos	Kaempferol	Kaempferol; 3,4',5,7-Tetrahydroxyflavone; 3,5,7-Trihydroxy-2-(4-hydroxyphenyl)-4H-1-benzopyran-4-one; 5,7,4'-Trihydroxyflavonol; C.I. 75640; Indigo yellow; Kaempherol; Kempferol; Nimbecetin; Pelargidenolon; Populnetin; Rhamnolutein; Rhamnolutin; Robigenin; Swartziol; Trifolitin	C15 H10 O6	264.068	1.169	287.057	cpd:C05903	map01100 Metabolic pathways	HMDB0005801	LMPK12110003	Phenylpropanoids and polyketides	Flavonoids	Flavones	Polyketides [PK]	Flavonoids [PK12]	Flavones and Flavonols [PK1211]	Invalid mass	No results	No results	Phenylpropanoids and polyketides	Flavonoids	Flavones	Flavonols	0.226462	-2.14266	0.01636	0.875	1.58349	down	398381	752541	187691	332977	1.09271e+06	513070	661171	173002	735486	6.05759e+06	2.1384e+06	4.73072e+06	1.35109e+06	1.25034e+06	1.69338e+06	198515	Level 2（MS/MS match）
Com_4449_pos	LPC O-18:3	--	C26 H50 N O6 P	503.337	9.151	504.344	--	--	--	--	--	--	--	--	--	--	No results	Full match	No results					0.400362	-1.32062	0.0168584	0.875	1.47608	down	1.16675e+06	5.77395e+06	1.00818e+06	4.24126e+06	4.36929e+06	4.48962e+06	5.17954e+06	6.55213e+06	2.01517e+07	8.39542e+06	1.07212e+07	7.07755e+06	5.91566e+06	1.99445e+07	6.54635e+06	3.12538e+06	Level 2（MS/MS match）
Com_4761_pos	Decanoylcarnitine	O-Decanoyl-L-carnitine	C17 H33 N O4	315.241	6.196	316.248	cpd:C03299	--	HMDB0000651	LMFA07070059	Lipids and lipid-like molecules	Fatty Acyls	Fatty acid esters	Fatty Acyls [FA]	Fatty esters [FA07]	Fatty acyl carnitines [FA0707]	Full match	Invalid mass	No results	Lipids and lipid-like molecules	Fatty Acyls	Fatty acid esters	Acyl carnitines	2.88171	1.52693	0.0172543	0.828125	1.75207	up	6.78641e+06	6.7347e+06	2.26772e+07	1.23328e+07	3.16235e+06	3.3256e+07	1.63065e+07	2.85651e+07	8.24618e+06	4.24999e+06	2.9547e+06	5.18371e+06	3.36309e+06	1.9659e+06	1.5104e+07	3.98235e+06	Level 2（MS/MS match）
Com_21295_pos	2-imino-5-[4-(trifluoromethoxy)benzyl]-1,3-thiazolan-4-one	--	C11 H9 F3 N2 O2 S	327.987	2.686	328.995	--	--	--	--	--	--	--	--	--	--	Invalid mass	No results	No results					2.7754	1.47269	0.018608	0.765625	1.70514	up	1.4784e+06	382595	1.47051e+06	2.3744e+06	434788	2.16271e+06	1.51644e+06	413021	434309	433386	260738	622226	475864	272316	765784	422365	Level 2（MS/MS match）
Com_5536_pos	KPH	--	C17 H28 N6 O4	362.206	7.053	363.213	--	--	--	--	--	--	--	--	--	--	Invalid mass	No results	No results					2.12384	1.08668	0.0189252	0.84375	1.62911	up	1.14277e+07	2.15573e+07	3.52479e+06	6.05504e+06	4.50763e+06	7.42308e+06	6.95986e+06	5.28273e+06	9.71929e+06	3.57625e+06	2.47034e+06	2.29518e+06	3.75273e+06	1.70264e+06	3.83794e+06	4.0689e+06	Level 2（MS/MS match）
Com_4016_pos	LPC O-16:1	--	C24 H50 N O6 P	479.337	8.992	480.344	--	--	--	LMGP01060031	--	--	--	Glycerophospholipids [GP]	Glycerophosphocholines [GP01]	Monoalkylglycerophosphocholines [GP0106]	No results	Full match	No results					2.82488	1.49819	0.0204112	0.8125	1.71894	up	6.95746e+06	3.34903e+07	2.63018e+06	2.75962e+07	2.96655e+07	2.22508e+07	1.921e+07	8.31135e+06	9.72816e+06	3.48949e+06	4.1196e+06	2.92053e+06	2.12852e+06	2.35581e+07	2.57068e+06	4.62414e+06	Level 2（MS/MS match）
Com_365_pos	9-Oxo-ODE	9-OxoODE; 9-KODE; (10E,12Z)-9-Oxooctadeca-10,12-dienoic acid	C18 H30 O3	294.219	7.68	317.208	cpd:C14766	map00591 Linoleic acid metabolism	HMDB0004669	--	Lipids and lipid-like molecules	Fatty Acyls	Lineolic acids and derivatives	--	--	--	Full match	No results	Full match	Lipids and lipid-like molecules	Fatty Acyls	Lineolic acids and derivatives	Lineolic acids and derivatives	2.16216	1.11247	0.023251	0.828125	1.62672	up	8.3627e+08	4.97916e+08	1.4488e+08	6.71083e+08	4.21537e+08	3.22096e+08	1.99497e+08	5.56063e+08	3.68273e+08	3.33932e+08	1.29579e+08	1.6572e+08	3.55517e+08	5.63015e+07	1.54103e+08	1.24397e+08	Level 2（MS/MS match）
Com_3355_pos	2-Amino-1,3-octadecanediol	Sphinganine; Dihydrosphingosine; 2-Amino-1,3-dihydroxyoctadecane	C18 H39 N O2	301.298	6.938	302.305	cpd:C00836	map00600 Sphingolipid metabolism;map01100 Metabolic pathways;map04071 Sphingolipid signaling pathway	HMDB0242634	--	Organic nitrogen compounds	Organonitrogen compounds	Amines	--	--	--	Full match	Full match	Full match	Organic nitrogen compounds	Organonitrogen compounds	Amines	1,2-aminoalcohols	0.472341	-1.0821	0.023361	0.84375	1.43279	down	6.74807e+06	1.85889e+07	8.06046e+06	1.33522e+07	9.82741e+06	8.99934e+06	7.96017e+06	1.26445e+07	1.36392e+07	4.13021e+07	3.63318e+07	2.7256e+07	1.00626e+07	3.11191e+07	1.39877e+07	8.75664e+06	Level 2（MS/MS match）
Com_2493_pos	N4-(4-chloro-2,5-dimethoxyphenyl)morpholine-4-carbothioamide	--	C13 H17 Cl N2 O3 S	177.01	1.789	355.028	--	--	--	--	--	--	--	--	--	--	Invalid mass	No results	No results					5.82193	2.5415	0.0234936	0.8125	1.55796	up	7.42792e+07	1.25764e+07	1.15371e+07	7.81419e+07	2.80614e+06	1.75984e+07	2.41812e+07	2.99644e+06	9.00983e+06	5.94479e+06	877497	6.96065e+06	5.39411e+06	1.87392e+06	4.14854e+06	4.28591e+06	Level 2（MS/MS match）
Com_2986_pos	LPE 17:0	--	C22 H46 N O7 P	467.3	9.454	490.29	--	--	--	LMGP02050030	--	--	--	Glycerophospholipids [GP]	Glycerophosphoethanolamines [GP02]	Monoacylglycerophosphoethanolamines [GP0205]	No results	Full match	Full match	Lipids and lipid-like molecules	Glycerophospholipids	Glycerophosphoethanolamines	1-acyl-sn-glycero-3-phosphoethanolamines	0.131601	-2.92575	0.0249611	0.765625	1.59613	down	2.35633e+06	1.02665e+06	2.19189e+06	2.35132e+06	2.65269e+06	2.34705e+06	1.68869e+06	2.61799e+06	2.35314e+06	6.23724e+07	2.01019e+07	2.79419e+07	2.09026e+06	9.42812e+06	4.75274e+06	1.90494e+06	Level 2（MS/MS match）
Com_1029_pos	5,6-dimethyl-4-oxo-4H-pyran-2-carboxylic acid	--	C8 H8 O4	168.04	3.098	169.047	--	--	--	--	--	--	--	--	--	--	Invalid mass	No results	No results					2.6398	1.40043	0.0272001	0.8125	1.48819	up	7.81474e+07	6.78408e+07	2.40049e+08	2.082e+08	1.67638e+07	7.62184e+07	6.94695e+07	1.23312e+08	4.15344e+07	1.17151e+07	8.61373e+06	3.97716e+07	7.07855e+07	8.05867e+06	1.26802e+08	2.60771e+07	Level 2（MS/MS match）
Com_30_pos	PC 18:2_18:2	--	C44 H80 N O8 P	781.56	11.053	782.567	--	--	--	--	--	--	--	--	--	--	No results	Full match	No results					0.327183	-1.61183	0.0279573	0.859375	1.50678	down	4.91599e+09	1.85583e+08	7.21088e+07	7.58426e+08	5.34027e+08	1.94139e+08	2.58882e+08	8.46442e+07	1.22057e+09	1.26747e+09	2.79262e+08	1.74184e+09	1.99017e+09	9.3272e+08	1.11793e+09	1.28564e+10	Level 2（MS/MS match）
Com_11822_pos	4,4'-dimethoxy[1,1'-biphenyl]-2-carbonitrile	--	C15 H13 N O2	239.095	4.755	240.102	--	--	--	--	--	--	--	--	--	--	Full match	No results	No results					0.422113	-1.2443	0.0283741	0.828125	1.36854	down	907611	1.23717e+06	2.4583e+06	1.54439e+06	1.34408e+06	1.40637e+06	1.5952e+06	3.13152e+06	1.98798e+06	4.8492e+06	698836	5.41973e+06	6.55734e+06	2.88482e+06	5.28701e+06	4.59227e+06	Level 2（MS/MS match）
Com_1825_pos	PC 17:0_18:4	--	C43 H78 N O8 P	767.544	9.517	768.55	--	--	--	LMGP01011708	--	--	--	Glycerophospholipids [GP]	Glycerophosphocholines [GP01]	Diacylglycerophosphocholines [GP0101]	No results	Full match	No results					0.309518	-1.6919	0.0288015	0.8125	1.7071	down	6.96659e+07	7.24719e+06	6.17713e+06	6.87884e+06	6.18708e+06	6.82207e+06	3.34159e+06	7.0283e+06	1.458e+07	4.40234e+07	9.95321e+06	1.25368e+08	3.93941e+07	1.95533e+07	5.88305e+06	1.07453e+08	Level 2（MS/MS match）
Com_1431_pos	CAR 18:0	--	C25 H50 N O4	427.366	8.374	428.373	--	--	--	--	--	--	--	--	--	--	No results	Invalid mass	No results					0.356691	-1.48725	0.0309195	0.8125	1.39173	down	8.50043e+06	2.86852e+07	4.10466e+07	3.28474e+07	5.44218e+06	1.25824e+07	5.63457e+06	3.32162e+07	2.47439e+07	1.22731e+08	1.25908e+08	4.63052e+07	1.29015e+07	7.1614e+07	4.87704e+07	1.78949e+07	Level 2（MS/MS match）
Com_12421_pos	D & C Yellow 11	--	C18 H11 N O2	273.083	6.65	274.09	--	--	--	--	--	--	--	--	--	--	Invalid mass	No results	No results					2.17365	1.12012	0.0348472	0.84375	1.76109	up	1.38035e+06	3.71631e+06	1.60711e+06	1.63144e+06	2.69068e+06	7.45596e+06	6.01167e+06	1.55553e+06	3.05387e+06	1.05789e+06	1.1387e+06	1.22662e+06	1.39181e+06	888568	1.34e+06	1.88655e+06	Level 2（MS/MS match）
Com_3607_pos	Bisphenol G	--	C21 H28 O2	329.233	8.716	330.24	--	--	--	--	--	--	--	--	--	--	Invalid mass	No results	No results	Benzenoids	Benzene and substituted derivatives	Diphenylmethanes	Bisphenols	4.26797	2.09355	0.0360212	0.796875	1.72116	up	3.71591e+06	1.9422e+07	9.65148e+06	1.25417e+07	2.10744e+07	5.56589e+07	3.41518e+07	1.11349e+06	1.1635e+06	4.78665e+06	1.32524e+07	7.81299e+06	2.65801e+06	3.57784e+06	1.2015e+06	2.41006e+06	Level 2（MS/MS match）
Com_2456_pos	2-[(3S)-1-Benzyl-3-pyrrolidinyl]-1-methyl-1H-benzimidazole	--	C19 H21 N3	291.173	5.674	292.18	--	--	--	--	--	--	--	--	--	--	Full match	No results	No results	Organoheterocyclic compounds	Benzimidazoles	Not available	Benzimidazoles	8.53098	3.09271	0.0366393	0.953125	1.78551	up	1.42939e+06	7.44741e+07	2.85351e+06	3.17519e+06	3.11727e+06	3.0511e+06	3.23651e+06	2.52021e+06	1.62445e+06	1.87196e+06	1.19711e+06	1.45856e+06	1.0607e+06	1.18146e+06	1.28816e+06	1.31953e+06	Level 2（MS/MS match）
Com_4720_pos	PC O-38:6	--	C46 H82 N O7 P	791.577	11.257	792.584	--	--	--	LMGP01020064	--	--	--	Glycerophospholipids [GP]	Glycerophosphocholines [GP01]	1-alkyl,2-acylglycerophosphocholines [GP0102]	No results	Invalid mass	No results					2.16525	1.11454	0.0375651	0.8125	1.54947	up	2.81115e+07	7.30822e+06	5.19237e+06	5.40798e+06	4.7162e+06	4.95318e+06	6.92668e+06	4.24585e+06	5.47098e+06	4.32238e+06	2.67206e+06	4.63748e+06	5.76808e+06	3.04525e+06	3.66144e+06	1.30185e+06	Level 2（MS/MS match）
Com_1614_pos	LPC 16:0-SN1	--	C24 H50 N O7 P	495.332	10.256	496.339	--	--	--	--	--	--	--	--	--	--	No results	Full match	Full match					0.278011	-1.84679	0.041186	0.8125	1.40598	down	7.45623e+06	4.95074e+06	2.85845e+06	1.69178e+06	1.5023e+07	8.34248e+06	4.66033e+06	1.05654e+07	8.581e+06	2.30655e+07	1.84564e+07	3.90064e+07	3.87088e+06	8.65778e+07	1.52124e+07	5.03652e+06	Level 2（MS/MS match）
Com_10598_pos	LPC 22:4	1-Acyl-sn-glycero-3-phosphocholine; 1-Acyl-sn-glycerol-3-phosphocholine; alpha-Acylglycerophosphocholine; 2-Lysolecithin; 2-Lysophosphatidylcholine; 1-Acylglycerophosphocholine	C30 H54 N O7 P	593.345	9.411	594.352	cpd:C04230	map00564 Glycerophospholipid metabolism;map05231 Choline metabolism in cancer	--	LMGP01050124	--	--	--	Glycerophospholipids [GP]	Glycerophosphocholines [GP01]	Monoacylglycerophosphocholines [GP0105]	No results	Invalid mass	No results	Lipids and lipid-like molecules	Glycerophospholipids	Glycerophosphocholines	Phosphocholines	0.493299	-1.01946	0.04191	0.765625	1.5365	down	927756	3.30385e+06	868246	929291	2.46359e+06	1.18343e+06	4.68382e+06	4.7411e+06	4.02874e+06	8.45084e+06	1.47372e+06	8.08151e+06	2.25803e+06	3.27365e+06	3.54019e+06	7.61439e+06	Level 2（MS/MS match）
Com_497_pos	CAR 14:1	--	C21 H40 N O4	369.287	6.849	370.295	--	--	--	--	--	--	--	--	--	--	No results	Invalid mass	No results					4.92252	2.2994	0.0442982	0.828125	1.27575	up	2.96969e+07	3.66477e+07	1.38404e+08	3.99721e+07	3.64425e+07	7.04989e+08	7.29122e+08	9.67088e+07	1.79878e+07	1.29833e+07	1.05267e+07	2.14252e+07	2.75895e+07	1.29728e+07	1.00373e+08	1.64243e+08	Level 2（MS/MS match）
Com_2686_pos	DL-Stachydrine	--	C7 H13 N O2	143.095	1.445	144.102	--	--	--	--	--	--	--	--	--	--	Full match	No results	No results	Organic acids and derivatives	Carboxylic acids and derivatives	Amino acids, peptides, and analogues	Proline and derivatives	2.07401	1.05242	0.0445871	0.953125	1.84378	up	4.87286e+07	6.55074e+07	6.85876e+07	6.64891e+07	3.74214e+07	7.23883e+07	6.55033e+07	6.75141e+07	4.20992e+07	4.69345e+07	1.66067e+07	3.50788e+07	3.7089e+07	1.68066e+07	4.14861e+07	1.18828e+06	Level 2（MS/MS match）
Com_3636_pos	PC 14:0_14:0	--	C36 H72 N O8 P	677.499	10.967	678.506	--	--	--	LMGP01010477	--	--	--	Glycerophospholipids [GP]	Glycerophosphocholines [GP01]	Diacylglycerophosphocholines [GP0101]	No results	Full match	No results					0.0988419	-3.33873	0.0449488	0.796875	1.41364	down	1.16599e+06	730554	1.54238e+06	924802	869761	868703	1.07578e+06	655656	1.22752e+06	880217	3.38156e+07	4.28013e+06	4.86475e+06	643566	3.18262e+07	1.71622e+06	Level 2（MS/MS match）
Com_457_pos	PC 17:1_17:2	--	C42 H78 N O8 P	755.543	9.165	756.551	--	--	--	LMGP01011560	--	--	--	Glycerophospholipids [GP]	Glycerophosphocholines [GP01]	Diacylglycerophosphocholines [GP0101]	No results	Full match	No results					0.178982	-2.48212	0.0461666	1	1.87238	down	2.15237e+07	2.4183e+07	2.00217e+07	2.40129e+07	2.42308e+07	2.27991e+07	1.63765e+07	2.39139e+07	3.28962e+07	3.30568e+07	5.42062e+07	5.27062e+07	3.0408e+07	2.77524e+07	4.34136e+07	7.14834e+08	Level 2（MS/MS match）
Com_1107_pos	Cuminaldehyde	4-Isopropylbenzaldehyde; p-Cumic aldehyde; Cuminaldehyde	C10 H12 O	148.089	5.729	149.096	cpd:C06577	--	HMDB0002214	--	Lipids and lipid-like molecules	Prenol lipids	Monoterpenoids	--	--	--	Full match	No results	No results	Lipids and lipid-like molecules	Prenol lipids	Monoterpenoids	Aromatic monoterpenoids	4.63993	2.2141	0.0466946	0.765625	1.42714	up	1.3996e+07	2.11078e+08	2.23547e+07	1.22594e+07	4.83283e+07	2.48259e+07	1.04962e+08	7.14606e+06	1.40184e+07	1.60861e+07	1.27144e+07	1.70706e+07	9.10399e+06	4.9404e+06	9.03775e+06	1.29243e+07	Level 2（MS/MS match）
Com_9856_pos	LPC 19:1-SN1	--	C27 H54 N O7 P	535.363	9.734	558.352	--	--	--	--	--	--	--	--	--	--	No results	Full match	No results					0.433291	-1.20659	0.0471709	0.828125	1.32764	down	1.25753e+06	1.17819e+06	897854	1.31468e+06	1.22488e+06	1.26362e+06	1.21004e+06	2.94646e+06	1.5405e+06	5.61699e+06	1.91125e+06	8.26271e+06	954248	2.44359e+06	3.89724e+06	1.43736e+06	Level 2（MS/MS match）
Com_9564_pos	PC O-34:8	--	C42 H70 N O7 P	731.486	10.557	732.494	--	--	--	--	--	--	--	--	--	--	No results	Full match	No results					0.343175	-1.54298	0.0478262	0.796875	1.75424	down	1.425e+06	1.1188e+06	974181	1.12747e+06	1.1688e+06	1.38051e+06	1.47895e+06	876257	995222	1.42742e+06	1.59592e+06	6.08746e+06	9.42301e+06	2.01197e+06	1.01288e+06	5.27439e+06	Level 2（MS/MS match）
Com_8434_pos	Progesterone	Progesterone; 4-Pregnene-3,20-dione	C21 H30 O2	314.224	7.063	315.231	cpd:C00410	map00140 Steroid hormone biosynthesis;map01100 Metabolic pathways;map04114 Oocyte meiosis;map04913 Ovarian steroidogenesis;map04914 Progesterone-mediated oocyte maturation;map04917 Prolactin signaling pathway;map04925 Aldosterone synthesis and secretion;map04927 Cortisol synthesis and secretion;map04934 Cushing's syndrome;map05200 Pathways in cancer;map05215 Prostate cancer;map05224 Breast cancer	HMDB0001830	LMST02030159	Lipids and lipid-like molecules	Steroids and steroid derivatives	Pregnane steroids	Sterol Lipids [ST]	Steroids [ST02]	C21 steroids (gluco/mineralocorticoids, progestogins) and derivatives [ST0203]	No results	No results	Full match	Lipids and lipid-like molecules	Steroids and steroid derivatives	Pregnane steroids	Gluco/mineralocorticoids, progestogins and derivatives	3.31646	1.72964	0.000986303	0.953125	2.2296	up	1.12269e+07	2.94464e+06	3.02788e+06	9.95993e+06	1.96162e+06	4.75072e+06	4.72115e+06	4.24189e+06	2.0478e+06	2.04773e+06	1.30015e+06	1.13953e+06	2.24018e+06	1.02091e+06	1.67523e+06	1.44427e+06	Level 3 (accurate mass only)
Com_450_pos	Nicotinamide N-oxide	--	C6 H6 N2 O2	138.043	3.029	139.05	--	--	HMDB0002730	--	Organoheterocyclic compounds	Pyridines and derivatives	Pyridinecarboxylic acids and derivatives	--	--	--	No results	No results	Full match					0.344002	-1.53951	0.00474466	0.890625	2.03192	down	4.38687e+07	6.03022e+07	1.4073e+08	5.29458e+07	7.71355e+07	8.00373e+07	6.41928e+07	5.42914e+07	9.14334e+07	1.35362e+08	5.62182e+07	1.9706e+08	2.31815e+08	4.0192e+08	1.81163e+08	3.7218e+08	Level 3 (accurate mass only)
Com_1830_pos	4-Guanidinobutanoic acid	4-Guanidinobutanoate; 4-Guanidinobutyric acid	C5 H11 N3 O2	145.085	1.759	146.092	cpd:C01035	map00330 Arginine and proline metabolism;map01100 Metabolic pathways	HMDB0003464	--	Organic acids and derivatives	Carboxylic acids and derivatives	Amino acids, peptides, and analogues	--	--	--	No results	No results	Full match	Organic acids and derivatives	Carboxylic acids and derivatives	Amino acids, peptides, and analogues	Gamma amino acids and derivatives	2.30136	1.20249	0.0069771	0.890625	1.65631	up	4.41497e+07	8.63757e+07	3.1346e+07	8.60503e+07	5.09946e+07	1.08182e+08	1.77434e+08	7.09478e+07	6.85428e+07	3.4292e+07	1.83485e+07	2.82053e+07	4.97368e+07	2.09542e+07	2.55318e+07	3.92117e+07	Level 3 (accurate mass only)
Com_15788_pos	7-Ketocholesterol	--	C27 H44 O2	400.334	10.741	401.341	--	--	HMDB0000501	--	Lipids and lipid-like molecules	Steroids and steroid derivatives	Cholestane steroids	--	--	--	No results	No results	Full match	Lipids and lipid-like molecules	Steroids and steroid derivatives	Cholestane steroids	Cholesterols and derivatives	0.423518	-1.23951	0.0123061	0.875	1.4673	down	834975	498711	475564	688562	517683	598833	717379	806785	692099	3.25795e+06	1.81851e+06	1.52677e+06	584653	2.36613e+06	1.01172e+06	875052	Level 3 (accurate mass only)
Com_6271_pos	2-Phenylglycine	--	C8 H9 N O2	151.064	5.568	134.06	--	--	HMDB0002210	--	Organic acids and derivatives	Carboxylic acids and derivatives	Amino acids, peptides, and analogues	--	--	--	No results	No results	Full match	Organic acids and derivatives	Carboxylic acids and derivatives	Amino acids, peptides, and analogues	Alpha amino acids	2.08089	1.0572	0.0157135	0.859375	1.32255	up	7.26527e+06	8.34444e+06	1.8532e+07	2.08111e+07	1.57878e+07	1.59373e+07	1.65215e+07	4.3376e+06	7.11169e+06	7.69309e+06	6.08466e+06	6.02109e+06	5.3839e+06	6.12368e+06	6.40537e+06	6.85489e+06	Level 3 (accurate mass only)
Com_3092_pos	6-Deoxy-D-glucose	6-Deoxy-D-glucose; D-Quinovose; D-Chinovose; D-Glucomethylose; Isorhamnose; D-Epifucose; Isorhodeose	C6 H12 O5	164.068	5.73	165.076	cpd:C02522	--	--	--	--	--	--	--	--	--	No results	No results	Full match	Organic oxygen compounds	Organooxygen compounds	Carbohydrates and carbohydrate conjugates	Hexoses	4.32833	2.11381	0.0237795	0.9375	1.78457	up	3.13287e+06	5.29191e+07	4.82064e+06	5.73267e+06	1.03271e+07	5.02462e+06	2.24342e+07	4.0878e+06	3.31396e+06	3.7822e+06	2.05863e+06	3.14497e+06	4.05146e+06	2.85334e+06	2.97044e+06	2.88756e+06	Level 3 (accurate mass only)
Com_5421_pos	4-Hydroxyretinoic Acid	--	C20 H28 O3	316.204	7.04	317.211	--	--	HMDB0006254	--	Lipids and lipid-like molecules	Prenol lipids	Retinoids	--	--	--	No results	No results	Full match	Lipids and lipid-like molecules	Prenol lipids	Retinoids	Retinoids	2.66884	1.41621	0.0435282	0.78125	1.40742	up	2.26333e+07	1.40555e+07	1.49105e+06	1.4636e+07	4.20147e+06	4.59697e+06	9.47511e+06	8.66795e+06	5.17541e+06	5.21558e+06	2.77735e+06	3.26888e+06	6.34181e+06	1.50734e+06	3.14784e+06	2.45041e+06	Level 3 (accurate mass only)
