# Supplementary material for: Integrated transcriptomics and metabolomics reveal the effects of chronic alcohol consumption on periodontitis in rats
Source: Front Immunol. 2026 May 18;17:1735355. doi: 10.3389/fimmu.2026.1735355 (PMC13223609; doi:10.3389/fimmu.2026.1735355)
Supplement: Supplementary file 2 [file DataSheet3.xlsx]

## Sheet: Sheet1
Compound_ID	Name	Other_name(Kegg_name)	Formula	Molecular Weight	RT [min]	m/z	Kegg_ID	KEGG_pathway	HMDB_ID	Lipidmaps_ID	SuperClass(HMDB)	Class(HMDB)	SubClass(HMDB)	CATEGORY(Lipidmaps)	MAIN_CLASS(Lipidmaps)	SUB_CLASS(Lipidmaps)	mzCloud_Results	mzVault_Results	MassList_Results	Class_I	Class_II	Class_III	Class_IV	FC	log2FC	Pvalue	ROC	VIP	Up.Down	neg_A1	neg_A2	neg_A3	neg_A4	neg_A5	neg_A6	neg_A7	neg_A8	neg_C1	neg_C2	neg_C3	neg_C4	neg_C5	neg_C6	neg_C7	neg_C8	Confidence Level
Com_596_neg	3-[(methoxycarbonyl)amino]-2,2,3-trimethylbutanoic acid	--	C9 H17 N O4	203.115	5.631	202.108	--	--	--	--	--	--	--	--	--	--	Full match	No results	Full match					0.459505	-1.12185	0.000213593	1	2.17044	down	3.61304e+07	2.75668e+07	5.75963e+07	2.71381e+07	6.02764e+07	6.40802e+07	2.78724e+07	3.36227e+07	1.1738e+08	7.5055e+07	6.85229e+07	1.16886e+08	9.50046e+07	7.43487e+07	1.01182e+08	7.91067e+07	Level 2（MS/MS match）
Com_2845_neg	FAHFA 22:5/18:1	--	C40 H66 O4	610.496	9.764	609.489	--	--	--	--	--	--	--	--	--	--	No results	Full match	No results					2.47906	1.30979	0.00144449	0.9375	1.51646	up	5.41863e+06	1.29998e+07	1.57203e+07	1.44097e+07	1.64256e+07	2.34489e+07	1.6208e+07	1.50035e+07	1.14185e+07	2.04703e+06	4.93195e+06	8.4224e+06	3.56263e+06	4.98023e+06	7.02058e+06	5.87469e+06	Level 2（MS/MS match）
Com_2110_neg	Ala-Ile	--	C9 H18 N2 O3	202.131	4.872	201.124	--	--	HMDB0028690	--	Organic acids and derivatives	Carboxylic acids and derivatives	Amino acids, peptides, and analogues	--	--	--	No results	Full match	Full match	Organic acids and derivatives	Carboxylic acids and derivatives	Amino acids, peptides, and analogues	Dipeptides	0.429768	-1.21837	0.00152707	0.90625	1.7092	down	4.46368e+06	3.96775e+06	3.0468e+06	2.41384e+06	2.7671e+06	3.28366e+06	1.99468e+06	3.50817e+06	4.21865e+06	1.38654e+07	8.5835e+06	8.03375e+06	6.84223e+06	3.01433e+06	6.7876e+06	7.86247e+06	Level 2（MS/MS match）
Com_598_neg	FAHFA 22:5/20:4	--	C42 H64 O4	632.478	9.769	631.471	--	--	--	--	--	--	--	--	--	--	No results	Full match	No results					2.03333	1.02384	0.00153705	0.9375	1.54775	up	5.88948e+07	1.11013e+08	1.32695e+08	1.17847e+08	1.4588e+08	1.63081e+08	1.39996e+08	1.32774e+08	1.02178e+08	2.56373e+07	5.44428e+07	8.50948e+07	4.50524e+07	4.95401e+07	6.85855e+07	6.23461e+07	Level 2（MS/MS match）
Com_1828_neg	4-Pyridoxic acid	4-Pyridoxate; 4-Pyridoxic acid	C8 H9 N O4	183.052	3.39	182.045	cpd:C00847	map00750 Vitamin B6 metabolism;map01100 Metabolic pathways	HMDB0000017	--	Organoheterocyclic compounds	Pyridines and derivatives	Pyridinecarboxylic acids and derivatives	--	--	--	Full match	Full match	Full match	Organoheterocyclic compounds	Pyridines and derivatives	Pyridinecarboxylic acids and derivatives	Pyridinecarboxylic acids	0.448842	-1.15572	0.00192887	0.921875	1.56886	down	7.70122e+06	1.35762e+07	1.31835e+07	8.02356e+06	4.29399e+06	9.2336e+06	3.97837e+06	8.89372e+06	1.65922e+07	1.63944e+07	1.33207e+07	1.83352e+07	1.28486e+07	3.00675e+07	1.1635e+07	3.42773e+07	Level 2（MS/MS match）
Com_4793_neg	FAHFA 16:0/20:4	--	C36 H62 O4	558.462	9.98	557.455	--	--	--	--	--	--	--	--	--	--	No results	Full match	No results					2.32103	1.21477	0.00195722	0.9375	1.47958	up	3.93455e+06	8.47799e+06	1.06704e+07	9.40997e+06	1.03401e+07	9.03304e+06	9.05865e+06	1.00123e+07	8.01426e+06	2.56716e+06	4.73378e+06	5.22975e+06	2.09693e+06	1.46291e+06	4.39843e+06	2.05949e+06	Level 2（MS/MS match）
Com_12969_neg	cholesteryl sulfate	Cholesterol sulfate; Cholest-5-en-3beta-ol sulfate	C27 H46 O4 S	466.31	9.204	465.302	cpd:C18043	map00140 Steroid hormone biosynthesis	HMDB0000653	LMST05020016	Lipids and lipid-like molecules	Steroids and steroid derivatives	Cholestane steroids	Sterol Lipids [ST]	Steroid conjugates [ST05]	Sulfates [ST0502]	No results	No results	Full match	Lipids and lipid-like molecules	Steroids and steroid derivatives	Cholestane steroids	Cholesterols and derivatives	0.457218	-1.12905	0.0046798	0.90625	1.83184	down	258813	317465	335552	295204	293210	237360	258653	371977	494658	855817	755600	337476	1.20503e+06	273517	559591	697967	Level 3 (accurate mass only)
Com_5451_neg	Lithocholic acid	Lithocholic acid; Lithocholate; 3alpha-Hydroxy-5beta-cholanate; 3alpha-Hydroxy-5beta-cholanic acid	C24 H40 O3	376.297	8.541	375.29	cpd:C03990	map04976 Bile secretion	HMDB0000761	LMST04010003	Lipids and lipid-like molecules	Steroids and steroid derivatives	Bile acids, alcohols and derivatives	Sterol Lipids [ST]	Bile acids and derivatives [ST04]	C24 bile acids, alcohols, and derivatives [ST0401]	Full match	No results	Full match	Lipids and lipid-like molecules	Steroids and steroid derivatives	Bile acids, alcohols and derivatives	Monohydroxy bile acids, alcohols and derivatives	3.97552	1.99114	0.00488874	0.84375	2.07948	up	3.91457e+06	4.55821e+06	5.78987e+06	450770	4.46064e+06	8.61711e+06	6.003e+06	1.04215e+07	694812	463838	539526	4.88675e+06	3.1271e+06	329585	471052	609340	Level 2（MS/MS match）
Com_2721_neg	Palmitoyl ethanolamide	--	C18 H37 N O2	299.282	8.332	298.275	--	--	HMDB0002100	LMFA08040057	Organic acids and derivatives	Carboximidic acids and derivatives	Carboximidic acids	Fatty Acyls [FA]	Fatty amides [FA08]	N-acyl ethanolamines (endocannabinoids) [FA0804]	Full match	No results	Full match	Organic acids and derivatives	Carboximidic acids and derivatives	Carboximidic acids	Carboximidic acids	4.55715	2.18813	0.00526093	0.859375	1.70152	up	1.17154e+07	4.92394e+06	1.57308e+07	1.65131e+07	2.06243e+06	2.60469e+06	2.6391e+07	7.29966e+06	7.33357e+06	443464	485826	446046	997096	229750	6.00963e+06	3.19837e+06	Level 2（MS/MS match）
Com_1082_neg	Chenodeoxycholic Acid	Chenodeoxycholate; Chenodeoxycholic acid; 3alpha,7alpha-Dihydroxy-5beta-cholanic acid; Chenodiol	C24 H40 O4	438.298	7.684	437.29	cpd:C02528	map00120 Primary bile acid biosynthesis;map01100 Metabolic pathways;map04976 Bile secretion	HMDB0000518	LMST04010032	Lipids and lipid-like molecules	Steroids and steroid derivatives	Bile acids, alcohols and derivatives	Sterol Lipids [ST]	Bile acids and derivatives [ST04]	C24 bile acids, alcohols, and derivatives [ST0401]	Invalid mass	No results	No results	Lipids and lipid-like molecules	Steroids and steroid derivatives	Bile acids, alcohols and derivatives	Dihydroxy bile acids, alcohols and derivatives	4.7058	2.23444	0.00689791	0.875	2.12895	up	9.67315e+06	1.58718e+07	3.11462e+07	5.71373e+06	4.28535e+07	8.28987e+07	3.46459e+07	6.78484e+07	7.57885e+06	1.78865e+06	596816	6.22306e+06	2.64705e+07	776691	1.25407e+07	5.78923e+06	Level 2（MS/MS match）
Com_2320_neg	PG O-10:0_18:3	--	C34 H63 O9 P	646.419	9.178	645.411	--	--	--	--	--	--	--	--	--	--	No results	Full match	No results					2.79841	1.48461	0.00986275	0.890625	1.9423	up	6.90462e+06	1.92725e+07	3.43584e+07	1.79266e+07	1.63691e+07	5.99214e+06	9.16505e+06	1.17697e+07	2.16068e+07	668387	1.49825e+06	5.65865e+06	3.40276e+06	736332	5.43441e+06	4.50409e+06	Level 2（MS/MS match）
Com_306_neg	3-Oxo-7alpha,12alpha-hydroxy-5beta-cholanoic acid	--	C24 H38 O5	406.272	6.517	405.264	--	--	--	--	--	--	--	--	--	--	No results	No results	Full match	Lipids and lipid-like molecules	Steroids and steroid derivatives	Bile acids, alcohols and derivatives	Dihydroxy bile acids, alcohols and derivatives	5.29593	2.40488	0.0120674	0.84375	1.81928	up	1.69457e+07	1.93754e+07	1.06386e+08	2.64912e+07	7.8136e+07	1.93852e+08	1.16296e+08	4.44415e+08	1.88505e+07	8.59026e+06	5.60448e+06	2.18896e+07	8.91018e+07	6.11536e+06	1.89919e+07	2.00383e+07	Level 3 (accurate mass only)
Com_5415_neg	2-[(3S)-1-(Cyclohexylmethyl)-3-pyrrolidinyl]-5-fluoro-1H-benzimidazole	--	C18 H24 F N3	301.2	5.476	300.193	--	--	--	--	--	--	--	--	--	--	Invalid mass	No results	No results	Organoheterocyclic compounds	Benzimidazoles	Not available	Benzimidazoles	0.418085	-1.25813	0.014208	0.84375	1.78162	down	1.34722e+06	3.17851e+06	1.52474e+06	1.3056e+06	1.36107e+06	1.75248e+06	883161	2.05042e+06	2.12677e+06	5.92431e+06	1.23624e+06	2.43216e+06	2.0624e+06	6.23727e+06	5.17787e+06	6.86151e+06	Level 2（MS/MS match）
Com_755_neg	LPC 15:0	1-Acyl-sn-glycero-3-phosphocholine; 1-Acyl-sn-glycerol-3-phosphocholine; alpha-Acylglycerophosphocholine; 2-Lysolecithin; 2-Lysophosphatidylcholine; 1-Acylglycerophosphocholine	C23 H48 N O7 P	527.322	8.632	526.315	cpd:C04230	map00564 Glycerophospholipid metabolism;map05231 Choline metabolism in cancer	--	LMGP01050016	--	--	--	Glycerophospholipids [GP]	Glycerophosphocholines [GP01]	Monoacylglycerophosphocholines [GP0105]	No results	Invalid mass	No results	Lipids and lipid-like molecules	Glycerophospholipids	Glycerophosphocholines	Phosphocholines	0.15358	-2.70294	0.0147561	0.84375	1.74252	down	2.48166e+07	1.08113e+07	8.58799e+06	7.11176e+06	1.00436e+07	3.86453e+06	9.99876e+06	2.15363e+07	7.12892e+06	2.01254e+08	1.09294e+08	1.56806e+08	1.62267e+07	8.97909e+07	3.76284e+07	1.19726e+07	Level 2（MS/MS match）
Com_239_neg	Lysopc 17:0	--	C25 H52 N O7 P	509.348	9.913	508.341	--	--	--	--	--	--	--	--	--	--	No results	No results	Full match	Lipids and lipid-like molecules	Glycerophospholipids	Glycerophosphocholines	1-acyl-sn-glycero-3-phosphocholines	0.121267	-3.04374	0.0166954	0.78125	1.68095	down	3.7272e+07	1.79599e+06	3.13966e+07	4.34872e+07	3.87587e+07	3.50127e+07	5.17841e+07	3.95186e+07	5.51314e+07	7.46658e+08	7.02542e+08	3.34394e+08	2.54999e+07	2.96942e+08	1.13717e+08	2.60308e+07	Level 3 (accurate mass only)
Com_2397_neg	ST 24:2;O4	--	C24 H38 O4	390.277	7.386	389.27	--	--	--	--	--	--	--	--	--	--	No results	Full match	Full match					3.1782	1.66821	0.0167708	0.84375	1.70026	up	4.58883e+06	7.47929e+06	9.29866e+06	1.93826e+06	1.63647e+07	1.48625e+07	8.58017e+06	3.53029e+07	3.02057e+06	1.40116e+06	1.14741e+06	6.99123e+06	1.07499e+07	1.04865e+06	2.84045e+06	3.76636e+06	Level 2（MS/MS match）
Com_1666_neg	FAHFA 18:3/16:2	--	C34 H56 O4	528.415	9.158	527.408	--	--	--	--	--	--	--	--	--	--	No results	Invalid mass	No results					2.19656	1.13525	0.0173523	0.8125	1.54328	up	8.84307e+06	2.46409e+07	4.34152e+07	4.28416e+07	2.72213e+07	8.15396e+06	2.31659e+07	2.25267e+07	4.44346e+07	2.43055e+06	5.84895e+06	1.1006e+07	4.63013e+06	5.31524e+06	1.1025e+07	6.729e+06	Level 2（MS/MS match）
Com_266_neg	Deoxycholic acid	Deoxycholic acid; Deoxycholate; 3alpha,12alpha-Dihydroxy-5beta-cholanate; 3alpha,12alpha-Dihydroxy-5beta-cholanic acid	C24 H40 O4	392.293	7.746	391.285	cpd:C04483	map04976 Bile secretion	HMDB0000626	LMST04010040	Lipids and lipid-like molecules	Steroids and steroid derivatives	Bile acids, alcohols and derivatives	Sterol Lipids [ST]	Bile acids and derivatives [ST04]	C24 bile acids, alcohols, and derivatives [ST0401]	Full match	Full match	Full match	Lipids and lipid-like molecules	Steroids and steroid derivatives	Bile acids, alcohols and derivatives	Dihydroxy bile acids, alcohols and derivatives	2.97365	1.57224	0.0190398	0.828125	1.67226	up	7.58583e+07	1.06065e+08	1.90073e+08	3.78823e+07	2.51908e+08	4.30132e+08	1.86496e+08	4.23539e+08	5.75402e+07	3.84181e+07	1.91565e+07	7.41358e+07	1.92716e+08	1.94217e+07	7.33964e+07	9.75596e+07	Level 2（MS/MS match）
Com_2502_neg	UDP-N-acetylglucosamine	UDP-N-acetyl-alpha-D-glucosamine; UDP-N-acetyl-D-glucosamine; UDP-N-acetylglucosamine	C17 H27 N3 O17 P2	607.082	4.602	606.075	cpd:C00043	map00520 Amino sugar and nucleotide sugar metabolism;map00524 Neomycin, kanamycin and gentamicin biosynthesis;map01100 Metabolic pathways;map04931 Insulin resistance	HMDB0000290	--	Nucleosides, nucleotides, and analogues	Pyrimidine nucleotides	Pyrimidine nucleotide sugars	--	--	--	Full match	Full match	Full match	Nucleosides, nucleotides, and analogues	Pyrimidine nucleotides	Pyrimidine nucleotide sugars	Pyrimidine nucleotide sugars	0.341679	-1.54929	0.0209351	0.828125	2.02028	down	1.29877e+07	2.66561e+06	3.97112e+06	7.22938e+06	1.44366e+06	1.8236e+06	2.87156e+06	4.88292e+06	2.48998e+06	7.82425e+06	4.37107e+06	2.10929e+07	2.30952e+07	1.9533e+07	2.48023e+07	7.64238e+06	Level 2（MS/MS match）
Com_14361_neg	ethyl 3-cyano-6-methyl-2-(phenylthio)isonicotinate	--	C16 H14 N2 O2 S	298.073	5.154	297.066	--	--	--	--	--	--	--	--	--	--	Invalid mass	No results	No results					0.251545	-1.99111	0.0211084	0.875	2.20537	down	233092	264032	224369	173418	237375	244644	178424	241278	711169	1.71882e+06	2.16882e+06	1.37248e+06	376963	136701	342440	314974	Level 2（MS/MS match）
Com_11066_neg	PG 8:0_22:4	--	C36 H63 O10 P	686.417	10.224	685.41	--	--	--	--	--	--	--	--	--	--	No results	Full match	No results					3.24261	1.69716	0.0222463	0.765625	1.75844	up	241430	905471	982680	2.37515e+06	2.62235e+06	487668	1.64827e+06	264105	265513	277982	400748	291002	159745	1.04794e+06	200713	294463	Level 2（MS/MS match）
Com_6394_neg	LPE 22:4	--	C27 H48 N O7 P	529.317	9.276	528.309	--	--	--	LMGP02050057	--	--	--	Glycerophospholipids [GP]	Glycerophosphoethanolamines [GP02]	Monoacylglycerophosphoethanolamines [GP0205]	No results	Full match	No results	Lipids and lipid-like molecules	Glycerophospholipids	Glycerophosphoethanolamines	1-acyl-sn-glycero-3-phosphoethanolamines	0.438594	-1.18904	0.0227343	0.8125	1.75183	down	2.52114e+06	5.9517e+06	1.06876e+06	2.15772e+06	2.045e+06	1.28285e+06	1.47542e+06	1.75129e+06	1.97654e+06	1.07073e+07	5.8453e+06	7.13587e+06	1.54975e+06	4.51796e+06	2.86939e+06	7.01701e+06	Level 2（MS/MS match）
Com_8793_neg	Lysope 16:0	--	C21 H44 N O7 P	453.285	7.971	452.278	--	--	--	--	--	--	--	--	--	--	No results	No results	Full match	Lipids and lipid-like molecules	Glycerophospholipids	Glycerophosphoethanolamines	1-(1Z-alkenyl)-glycero-3-phosphoethanolamines	0.445834	-1.16542	0.0228172	0.84375	1.70783	down	1.20232e+06	2.34827e+06	781373	422659	556074	556228	278185	1.08582e+06	602380	3.71731e+06	1.19847e+06	3.83626e+06	1.46545e+06	2.68821e+06	1.11413e+06	1.59666e+06	Level 3 (accurate mass only)
Com_14131_neg	UDP-galactose	UDP-alpha-D-galactose; UDP-D-galactose; UDP-galactose; UDP-D-galactopyranose; UDP-alpha-D-galactopyranose	C15 H24 N2 O17 P2	566.057	4.874	565.05	cpd:C00052	map00052 Galactose metabolism;map00520 Amino sugar and nucleotide sugar metabolism;map01100 Metabolic pathways	HMDB0012305	--	Nucleosides, nucleotides, and analogues	Pyrimidine nucleotides	Pyrimidine nucleotide sugars	--	--	--	No results	No results	Full match	Nucleosides, nucleotides, and analogues	Pyrimidine nucleotides	Pyrimidine nucleotide sugars	Pyrimidine nucleotide sugars	0.453485	-1.14087	0.0234932	0.828125	1.84477	down	980604	345615	385111	200737	278016	286036	544214	435317	324827	1.22061e+06	1.89824e+06	1.75397e+06	804286	608161	513422	496683	Level 3 (accurate mass only)
Com_12715_neg	3-(1-cyano-1,2-dihydroisoquinolin-2-yl)-3-oxopropyl propionate	--	C16 H16 N2 O3	284.117	7.859	283.11	--	--	--	--	--	--	--	--	--	--	Full match	No results	No results					0.431484	-1.21262	0.026235	0.859375	1.65621	down	483529	324295	428370	276536	391106	289060	278841	463139	423144	1.43041e+06	588693	583794	560958	409485	422156	2.38318e+06	Level 2（MS/MS match）
Com_5528_neg	MGDG O-26:5_18:1	--	C53 H92 O9	932.704	10.171	931.696	--	--	--	--	--	--	--	--	--	--	No results	Invalid mass	No results					2.39576	1.26048	0.0282066	0.828125	1.22449	up	978775	2.78447e+06	2.89133e+06	6.2335e+06	5.00179e+06	6.15595e+06	1.02736e+07	3.70326e+06	3.13893e+06	2.44819e+06	2.93905e+06	2.65221e+06	458288	1.41321e+06	1.51906e+06	1.30193e+06	Level 2（MS/MS match）
Com_1986_neg	PC 15:0_18:1	--	C41 H80 N O8 P	791.568	11.666	790.561	--	--	--	LMGP01011598	--	--	--	Glycerophospholipids [GP]	Glycerophosphocholines [GP01]	Diacylglycerophosphocholines [GP0101]	No results	Invalid mass	No results					0.138986	-2.84698	0.0290578	0.8125	1.54825	down	547450	534076	446458	822110	444912	1.95087e+06	492584	707006	1.83749e+06	1.87782e+06	723792	2.88307e+07	3.56897e+06	2.04883e+06	389959	3.49975e+06	Level 2（MS/MS match）
Com_4471_neg	FAHFA 16:0/18:0	--	C34 H66 O4	538.496	10.162	537.489	--	--	--	--	--	--	--	--	--	--	No results	Full match	No results					3.39676	1.76416	0.0311696	0.890625	1.40871	up	455390	2.58746e+06	2.86146e+06	6.31592e+06	4.72361e+06	5.82477e+06	1.39625e+07	2.60268e+06	2.16497e+06	1.5805e+06	2.11719e+06	1.57413e+06	262357	2.35465e+06	929800	596216	Level 2（MS/MS match）
Com_5301_neg	FAHFA 18:1/19:2	--	C37 H66 O4	264.244	10.309	573.486	--	--	--	--	--	--	--	--	--	--	No results	Invalid mass	No results					2.75512	1.46212	0.0330601	0.796875	1.05596	up	700563	1.52703e+06	2.04867e+06	3.39291e+06	2.33958e+06	4.77868e+06	1.08583e+07	2.04751e+06	1.76449e+06	1.30101e+06	2.76045e+06	1.58663e+06	259020	778162	860125	741668	Level 2（MS/MS match）
Com_2751_neg	LPE 20:0	--	C25 H52 N O7 P	509.348	10.58	508.341	--	--	--	LMGP02050045	--	--	--	Glycerophospholipids [GP]	Glycerophosphoethanolamines [GP02]	Monoacylglycerophosphoethanolamines [GP0205]	No results	Full match	Full match	Lipids and lipid-like molecules	Glycerophospholipids	Glycerophosphoethanolamines	1-acyl-sn-glycero-3-phosphoethanolamines	0.0532651	-4.23067	0.034223	0.765625	1.8625	down	359193	356469	312391	277634	379001	554276	389104	338641	325469	2.23669e+07	9.21293e+06	5.42637e+06	285790	1.71346e+07	536056	408909	Level 2（MS/MS match）
Com_1257_neg	FAHFA 18:1/18:2	--	C36 H64 O4	560.478	10.16	559.471	--	--	--	--	--	--	--	--	--	--	No results	Full match	No results					2.15086	1.10491	0.0345304	0.828125	1.2115	up	7.86812e+06	2.46959e+07	2.45427e+07	3.93399e+07	3.40594e+07	4.20021e+07	8.05516e+07	2.95346e+07	2.53644e+07	1.86596e+07	2.49356e+07	2.0093e+07	5.29819e+06	1.57826e+07	1.2376e+07	8.87724e+06	Level 2（MS/MS match）
Com_9617_neg	MGDG O-16:4_12:0	--	C37 H64 O9	712.484	8.245	711.477	--	--	--	--	--	--	--	--	--	--	No results	Invalid mass	No results					2.04574	1.03262	0.0356011	0.75	1.53133	up	479753	1.0424e+06	1.02171e+06	1.58681e+06	1.61073e+06	174239	1.93276e+06	1.74886e+06	2.38958e+06	218343	1.18361e+06	203995	138828	146687	181863	228445	Level 2（MS/MS match）
Com_2870_neg	LPE 20:1	--	C25 H50 N O7 P	507.332	9.988	506.325	--	--	--	LMGP02050046	--	--	--	Glycerophospholipids [GP]	Glycerophosphoethanolamines [GP02]	Monoacylglycerophosphoethanolamines [GP0205]	No results	Full match	No results	Lipids and lipid-like molecules	Glycerophospholipids	Glycerophosphoethanolamines	1-acyl-sn-glycero-3-phosphoethanolamines	0.15689	-2.67217	0.0358616	0.734375	1.54831	down	1.55377e+06	778380	596252	1.29721e+06	2.19438e+06	903301	1.66068e+06	1.31972e+06	1.08212e+06	2.67407e+07	7.10677e+06	9.12241e+06	1.06963e+06	1.60986e+07	3.69859e+06	755851	Level 2（MS/MS match）
Com_268_neg	β-Muricholic acid	beta-Muricholate; beta-Muricholic acid; 3alpha,6beta,7beta-Trihydroxy-5beta-cholan-24-oic acid; 5beta-Cholanic acid-3alpha,6beta,7beta-triol	C24 H40 O5	408.287	6.509	407.28	cpd:C17726	--	HMDB0000415	--	Lipids and lipid-like molecules	Steroids and steroid derivatives	Bile acids, alcohols and derivatives	--	--	--	Full match	Full match	Full match	Lipids and lipid-like molecules	Steroids and steroid derivatives	Bile acids, alcohols and derivatives	Trihydroxy bile acids, alcohols and derivatives	4.09119	2.03252	0.0362262	0.765625	1.57763	up	2.96571e+07	4.39819e+07	9.49575e+07	2.76236e+07	1.67662e+08	4.29203e+08	1.90364e+08	4.98178e+08	4.40922e+07	2.34815e+07	8.01204e+06	7.38977e+07	1.09228e+08	1.58328e+07	3.47719e+07	5.28344e+07	Level 2（MS/MS match）
Com_4236_neg	PE 17:0_20:4	--	C42 H76 N O8 P	753.531	11.534	752.523	--	--	--	LMGP02010940	--	--	--	Glycerophospholipids [GP]	Glycerophosphoethanolamines [GP02]	Diacylglycerophosphoethanolamines [GP0201]	No results	Full match	No results					0.180026	-2.47373	0.0375327	0.84375	1.63764	down	769109	727635	616652	583782	634382	1.19993e+06	692028	680597	1.12549e+06	2.13762e+06	1.0649e+06	1.70536e+07	1.31923e+06	1.35405e+06	520372	8.22074e+06	Level 2（MS/MS match）
Com_15505_neg	Lanthionine	--	C6 H12 N2 O4 S2	240.023	1.588	239.016	--	--	HMDB0240656	--	Organic acids and derivatives	Carboxylic acids and derivatives	Amino acids, peptides, and analogues	--	--	--	No results	Full match	Full match	Organic acids and derivatives	Carboxylic acids and derivatives	Amino acids, peptides, and analogues	Cysteine and derivatives	0.42114	-1.24763	0.0381865	0.796875	1.75386	down	237915	279705	219144	211338	203448	205744	188883	222298	242927	884152	509817	1.32394e+06	202617	256627	214026	565150	Level 2（MS/MS match）
Com_80_neg	Ethyl-β-D-glucuronide	--	C8 H14 O7	222.073	2.492	221.066	--	--	--	--	--	--	--	--	--	--	Full match	Full match	No results	Organic oxygen compounds	Organooxygen compounds	Carbohydrates and carbohydrate conjugates	O-glucuronides	2.46395	1.30097	0.0384691	0.8125	1.13333	up	1.27053e+08	6.20819e+07	3.17341e+07	4.3762e+07	2.95407e+08	2.95462e+08	2.16234e+08	3.93409e+08	3.19752e+08	1.20117e+08	2.18728e+07	1.34096e+07	3.81305e+07	2.2706e+07	1.51177e+07	4.35273e+07	Level 2（MS/MS match）
Com_3744_neg	PC 18:2_22:6	--	C48 H80 N O8 P	875.566	7.843	874.559	--	--	--	LMGP01012109	--	--	--	Glycerophospholipids [GP]	Glycerophosphocholines [GP01]	Diacylglycerophosphocholines [GP0101]	No results	Invalid mass	No results					0.487763	-1.03575	0.0397909	0.8125	1.72821	down	4.04487e+06	2.66756e+06	2.73428e+06	1.89673e+06	6.0326e+06	2.77888e+06	2.49594e+06	4.05418e+06	3.53973e+06	6.7567e+06	4.92459e+06	4.00407e+06	4.69258e+06	5.35132e+06	3.53147e+06	2.19495e+07	Level 2（MS/MS match）
Com_7289_neg	LNAPE 15:0/N-18:0	--	C38 H76 N O8 P	705.53	11.239	704.522	--	--	--	--	--	--	--	--	--	--	No results	Full match	No results					0.248129	-2.01084	0.0399446	0.859375	1.43681	down	323968	306680	271126	223968	235471	281775	257230	263785	322104	503232	391439	4.74426e+06	1.04341e+06	535093	183464	998277	Level 2（MS/MS match）
Com_37_neg	3-Phosphoglyceric acid	Glycerate 3-phosphate; 3-Phosphoglycerate	C3 H7 O7 P	185.992	1.714	184.985	cpd:C00597	--	HMDB0000807	--	Organic oxygen compounds	Organooxygen compounds	Carbohydrates and carbohydrate conjugates	--	--	--	Full match	No results	Full match	Organic oxygen compounds	Organooxygen compounds	Carbohydrates and carbohydrate conjugates	Sugar acids and derivatives	0.0588484	-4.08685	0.0399527	0.734375	1.34935	down	4.5274e+07	2.33405e+07	2.11649e+07	1.65474e+07	3.57243e+07	1.10463e+07	1.54244e+07	2.24021e+07	1.39083e+09	6.51787e+08	5.31607e+08	5.09763e+08	1.05938e+08	9.08395e+06	3.6079e+07	9.25119e+06	Level 2（MS/MS match）
Com_6047_neg	LPC 22:0	1-Acyl-sn-glycero-3-phosphocholine; 1-Acyl-sn-glycerol-3-phosphocholine; alpha-Acylglycerophosphocholine; 2-Lysolecithin; 2-Lysophosphatidylcholine; 1-Acylglycerophosphocholine	C30 H62 N O7 P	625.432	11.653	624.425	cpd:C04230	map00564 Glycerophospholipid metabolism;map05231 Choline metabolism in cancer	--	LMGP01050053	--	--	--	Glycerophospholipids [GP]	Glycerophosphocholines [GP01]	Monoacylglycerophosphocholines [GP0105]	No results	Invalid mass	No results	Lipids and lipid-like molecules	Glycerophospholipids	Glycerophosphocholines	Phosphocholines	0.152089	-2.71701	0.0476533	0.734375	1.74593	down	555427	541858	452963	422229	592786	1.59841e+06	499762	491507	483146	1.16593e+07	1.08117e+07	4.50719e+06	816840	4.63464e+06	395641	585769	Level 2（MS/MS match）
