# Supplementary material for: Integrated transcriptomics and metabolomics reveal the effects of chronic alcohol consumption on periodontitis in rats
Source: Front Immunol. 2026 May 18;17:1735355. doi: 10.3389/fimmu.2026.1735355 (PMC13223609; doi:10.3389/fimmu.2026.1735355)
Supplement: Supplementary file 3 [file DataSheet4.xlsx]

## Sheet: Sheet1
Compound_ID	Name	Other_name(Kegg_name)	Formula	Molecular Weight	RT [min]	m/z	Kegg_ID	KEGG_pathway	HMDB_ID	Lipidmaps_ID	SuperClass(HMDB)	Class(HMDB)	SubClass(HMDB)	CATEGORY(Lipidmaps)	MAIN_CLASS(Lipidmaps)	SUB_CLASS(Lipidmaps)	mzCloud_Results	mzVault_Results	MassList_Results	Class_I	Class_II	Class_III	Class_IV	FC	log2FC	Pvalue	ROC	VIP	Up.Down	pos_A1	pos_A2	pos_A3	pos_A4	pos_A5	pos_A6	pos_A7	pos_A8	pos_C1	pos_C2	pos_C3	pos_C4	pos_C5	pos_C6	pos_C7	pos_C8	Confidence Level
Com_15016_pos	indoline-2-carboxylic acid	--	C9 H9 N O2	163.063	5.574	164.071	--	--	--	--	--	--	--	--	--	--	Full match	No results	Full match					2.54738	1.34902	1.32304e-05	1	3.02402	up	3.64288e+06	2.54574e+06	3.32729e+06	3.84617e+06	2.23923e+06	2.11491e+06	4.50267e+06	2.05777e+06	1.59236e+06	1.52809e+06	762545	1.23993e+06	1.14911e+06	1.24869e+06	915508	1.0938e+06	Level 2（MS/MS match）
Com_6747_pos	2-Methoxybenzaldehyde	--	C8 H8 O2	154.061	1.251	155.068	--	--	HMDB0033766	--	Benzenoids	Benzene and substituted derivatives	Benzoyl derivatives	--	--	--	Invalid mass	Invalid mass	No results					2.21562	1.14771	5.52343e-05	0.984375	2.18796	up	1.66883e+07	1.50771e+07	1.11119e+07	9.43094e+06	1.30852e+07	8.21416e+06	1.64683e+07	1.42454e+07	7.40122e+06	6.67387e+06	5.10606e+06	5.17649e+06	6.44759e+06	3.62125e+06	4.04783e+06	8.61008e+06	Level 2（MS/MS match）
Com_6271_pos	2-Phenylglycine	--	C8 H9 N O2	151.064	5.568	134.06	--	--	HMDB0002210	--	Organic acids and derivatives	Carboxylic acids and derivatives	Amino acids, peptides, and analogues	--	--	--	No results	No results	Full match	Organic acids and derivatives	Carboxylic acids and derivatives	Amino acids, peptides, and analogues	Alpha amino acids	3.84789	1.94407	0.000245729	1	3.15116	up	2.13173e+07	1.50502e+07	1.74559e+07	1.50271e+07	1.79448e+07	2.04002e+07	7.31603e+07	1.8497e+07	7.11169e+06	7.69309e+06	6.08466e+06	6.02109e+06	5.3839e+06	6.12368e+06	6.40537e+06	6.85489e+06	Level 3 (accurate mass only)
Com_258_pos	Spermidine	Spermidine; N-(3-Aminopropyl)-1,4-butane-diamine	C7 H19 N3	145.158	1.126	146.165	cpd:C00315	map00330 Arginine and proline metabolism;map00410 beta-Alanine metabolism;map00480 Glutathione metabolism;map01100 Metabolic pathways;map02010 ABC transporters;map04976 Bile secretion	HMDB0001257	--	Organic nitrogen compounds	Organonitrogen compounds	Amines	--	--	--	Full match	No results	Full match	Organic nitrogen compounds	Organonitrogen compounds	Amines	Dialkylamines	0.325308	-1.62012	0.000768272	0.9375	2.19569	down	4.33688e+08	2.38579e+08	1.80346e+08	1.22176e+08	1.6535e+08	1.82324e+08	1.62212e+08	2.10394e+08	3.19659e+08	1.12586e+09	7.35294e+08	8.99609e+08	7.2097e+08	7.73413e+08	4.18758e+08	2.17103e+08	Level 2（MS/MS match）
Com_2456_pos	2-[(3S)-1-Benzyl-3-pyrrolidinyl]-1-methyl-1H-benzimidazole	--	C19 H21 N3	291.173	5.674	292.18	--	--	--	--	--	--	--	--	--	--	Full match	No results	No results	Organoheterocyclic compounds	Benzimidazoles	Not available	Benzimidazoles	3.07095	1.61868	0.00129535	1	1.91771	up	3.26521e+06	2.46155e+06	2.63297e+06	2.34604e+06	3.19412e+06	3.53615e+06	1.3012e+07	3.3383e+06	1.62445e+06	1.87196e+06	1.19711e+06	1.45856e+06	1.0607e+06	1.18146e+06	1.28816e+06	1.31953e+06	Level 2（MS/MS match）
Com_12568_pos	Deoxycytidine 5'-monophosphate	--	C9 H14 N3 O7 P	307.083	4.604	308.091	--	--	--	--	--	--	--	--	--	--	No results	Invalid mass	No match					2.28397	1.19154	0.00282976	0.9375	2.7879	up	5.57309e+06	3.32109e+06	4.22423e+06	3.79035e+06	3.23379e+06	6.46888e+06	1.26615e+07	5.00434e+06	2.44329e+06	1.44958e+06	1.17899e+06	2.24078e+06	4.72207e+06	1.50737e+06	2.84683e+06	2.99724e+06	Level 2（MS/MS match）
Com_5751_pos	PI 38:4	1-Phosphatidyl-D-myo-inositol; 1-Phosphatidyl-1D-myo-inositol; 1-Phosphatidyl-myo-inositol; Phosphatidyl-1D-myo-inositol; (3-Phosphatidyl)-1-D-inositol; 1,2-Diacyl-sn-glycero-3-phosphoinositol; Phosphatidylinositol	C47 H83 O13 P	908.538	8.951	909.545	cpd:C01194	map00562 Inositol phosphate metabolism;map00563 Glycosylphosphatidylinositol (GPI)-anchor biosynthesis;map00564 Glycerophospholipid metabolism;map01100 Metabolic pathways;map04070 Phosphatidylinositol signaling system;map04136 Autophagy - other;map04140 Autophagy - animal;map05152 Tuberculosis	--	LMGP06010939	--	--	--	Glycerophospholipids [GP]	Glycerophosphoinositols [GP06]	Diacylglycerophosphoinositols [GP0601]	No results	Invalid mass	No results	Lipids and lipid-like molecules	Glycerophospholipids	Glycerophosphoinositols	Phosphatidylinositols	3.1814	1.66966	0.00324439	0.921875	2.75168	up	1.01795e+07	1.2264e+07	2.16584e+07	1.78487e+07	6.46555e+06	4.38275e+06	1.91127e+07	3.88909e+06	3.51137e+06	4.75647e+06	5.50213e+06	4.05911e+06	2.60604e+06	3.73994e+06	3.29536e+06	2.6423e+06	Level 2（MS/MS match）
Com_517_pos	Creatinine	Creatinine; 1-Methylglycocyamidine	C4 H7 N3 O	113.059	0.547	114.066	cpd:C00791	map00330 Arginine and proline metabolism;map01100 Metabolic pathways	HMDB0000562	--	Organic acids and derivatives	Carboxylic acids and derivatives	Amino acids, peptides, and analogues	--	--	--	Full match	No results	Full match	Organic acids and derivatives	Carboxylic acids and derivatives	Amino acids, peptides, and analogues	Alpha amino acids and derivatives	2.29877	1.20086	0.00345756	0.921875	2.60806	up	5.61671e+08	5.1769e+08	4.2302e+08	3.99607e+08	4.48556e+08	4.87929e+08	1.78838e+09	4.58809e+08	2.66617e+08	2.78153e+08	1.86092e+08	2.30424e+08	2.70016e+08	2.0819e+08	2.75293e+08	4.97554e+08	Level 2（MS/MS match）
Com_2264_pos	Palmitoylethanolamide	Palmitoylethanolamide; Palmidrol	C18 H37 N O2	299.282	8.359	300.289	cpd:C16512	--	HMDB0002100	LMFA08040057	Organic acids and derivatives	Carboximidic acids and derivatives	Carboximidic acids	Fatty Acyls [FA]	Fatty amides [FA08]	N-acyl ethanolamines (endocannabinoids) [FA0804]	No results	No results	Full match	Organic acids and derivatives	Carboximidic acids and derivatives	Carboximidic acids	Carboximidic acids	4.61801	2.20727	0.00576878	0.890625	1.8294	up	4.26244e+07	1.13279e+07	5.9603e+07	5.05533e+07	6.48579e+06	8.98135e+06	8.09821e+07	3.18185e+07	2.43359e+07	1.57154e+06	757731	1.67603e+06	4.68518e+06	1.42769e+06	2.02213e+07	8.63671e+06	Level 3 (accurate mass only)
Com_5067_pos	CAR 20:2	--	C27 H50 N O4	451.366	8.116	452.373	--	--	--	--	--	--	--	--	--	--	No results	Invalid mass	No results					0.304142	-1.71718	0.00618853	0.921875	2.23679	down	418316	4.40069e+06	1.95497e+06	3.57215e+06	3.05518e+06	1.86964e+06	3.61627e+06	4.21868e+06	5.03532e+06	1.02567e+07	1.31056e+07	5.64239e+06	2.69723e+06	1.07072e+07	2.31912e+07	5.33512e+06	Level 2（MS/MS match）
Com_1170_pos	D-2-Aminoadipic acid	--	C6 H11 N O4	161.069	1.73	162.076	--	--	--	--	--	--	--	--	--	--	No results	No results	Full match	Organic acids and derivatives	Carboxylic acids and derivatives	Amino acids, peptides, and analogues	Alpha amino acids and derivatives	0.33484	-1.57846	0.00662755	0.859375	1.94968	down	2.08538e+07	2.57471e+07	1.54779e+07	9.62202e+06	1.16681e+07	1.55544e+07	1.75626e+07	1.90707e+07	1.48208e+07	9.99554e+07	4.73924e+07	8.12738e+07	1.97809e+07	7.30049e+07	4.45281e+07	2.40841e+07	Level 3 (accurate mass only)
Com_754_pos	PC O-18:0	--	C26 H54 N O7 P	523.363	9.714	524.37	--	--	--	LMGP01020046	--	--	--	Glycerophospholipids [GP]	Glycerophosphocholines [GP01]	1-alkyl,2-acylglycerophosphocholines [GP0102]	No results	Full match	Full match					0.279746	-1.83781	0.00663721	0.875	1.65901	down	1.82483e+07	1.44606e+07	2.55205e+07	2.70494e+07	2.85278e+07	1.74269e+07	9.29491e+06	3.87913e+07	2.94765e+07	8.81647e+07	9.49442e+07	8.2579e+07	1.43748e+07	2.14263e+08	5.44899e+07	6.27181e+07	Level 2（MS/MS match）
Com_10302_pos	LPC 22:4-SN1	--	C30 H54 N O7 P	571.363	9.408	572.37	--	--	--	--	--	--	--	--	--	--	No results	Full match	No results					0.421576	-1.24613	0.00757385	0.859375	1.92852	down	1.263e+06	3.26158e+06	1.38298e+06	3.10683e+06	1.02601e+06	1.21486e+06	2.40984e+06	1.95657e+06	2.26744e+06	8.74811e+06	2.873e+06	8.8888e+06	1.89754e+06	4.52004e+06	3.49487e+06	4.36557e+06	Level 2（MS/MS match）
Com_395_pos	3-Hydroxypicolinic acid	3-Hydroxypicolinic acid	C6 H5 N O3	139.027	3.004	140.034	cpd:C18620	--	HMDB0013188	--	Organoheterocyclic compounds	Pyridines and derivatives	Pyridinecarboxylic acids and derivatives	--	--	--	Full match	No results	Full match	Organoheterocyclic compounds	Pyridines and derivatives	Pyridinecarboxylic acids and derivatives	Pyridinecarboxylic acids	0.32626	-1.61591	0.00898142	0.875	1.73097	down	9.72898e+07	7.50126e+07	1.18004e+08	4.56451e+07	2.92293e+07	8.56959e+07	5.14339e+07	1.0696e+08	9.05955e+07	1.70287e+08	5.38029e+07	2.24149e+08	2.5229e+08	4.87807e+08	1.41105e+08	4.47398e+08	Level 2（MS/MS match）
Com_957_pos	Spermine	Spermine; N,N'-Bis(3-aminopropyl)-1,4-butanediamine	C10 H26 N4	202.216	1.055	203.223	cpd:C00750	map00330 Arginine and proline metabolism;map00410 beta-Alanine metabolism;map00480 Glutathione metabolism;map01100 Metabolic pathways;map04976 Bile secretion	HMDB0001256	--	Organic nitrogen compounds	Organonitrogen compounds	Amines	--	--	--	Full match	Full match	Full match	Organic nitrogen compounds	Organonitrogen compounds	Amines	Dialkylamines	0.144091	-2.79495	0.00981854	0.84375	2.21013	down	1.34575e+07	3.74164e+06	1.6984e+06	5.61163e+06	6.35793e+06	1.27654e+07	1.32765e+07	6.95315e+06	1.02753e+07	5.70837e+07	8.64136e+07	6.31817e+07	3.02419e+07	1.60345e+08	3.27724e+07	2.89376e+06	Level 2（MS/MS match）
Com_9299_pos	LPC 22:1-SN1	--	C30 H60 N O7 P	577.41	10.989	578.417	--	--	--	--	--	--	--	--	--	--	No results	Full match	No results					0.219334	-2.1888	0.0100229	0.90625	2.42446	down	562897	499341	449970	425628	475825	689875	2.00002e+06	522534	582882	7.71297e+06	7.57311e+06	2.76557e+06	646819	3.53563e+06	1.66099e+06	1.17284e+06	Level 2（MS/MS match）
Com_5655_pos	5-Hydroxyindole	--	C8 H7 N O	133.053	5.171	134.06	--	--	HMDB0059805	--	Organoheterocyclic compounds	Indoles and derivatives	Hydroxyindoles	--	--	--	No results	No results	Full match	Organoheterocyclic compounds	Indoles and derivatives	Hydroxyindoles	Hydroxyindoles	2.11391	1.07991	0.0102607	0.921875	1.81797	up	1.51467e+07	1.21325e+07	8.92012e+06	6.09559e+06	1.11228e+07	1.28469e+07	1.92152e+07	1.58439e+07	9.1626e+06	8.88975e+06	4.6066e+06	1.08693e+07	3.54966e+06	1.21868e+06	4.09683e+06	5.53847e+06	Level 3 (accurate mass only)
Com_12785_pos	Kaempferol	Kaempferol; 3,4',5,7-Tetrahydroxyflavone; 3,5,7-Trihydroxy-2-(4-hydroxyphenyl)-4H-1-benzopyran-4-one; 5,7,4'-Trihydroxyflavonol; C.I. 75640; Indigo yellow; Kaempherol; Kempferol; Nimbecetin; Pelargidenolon; Populnetin; Rhamnolutein; Rhamnolutin; Robigenin; Swartziol; Trifolitin	C15 H10 O6	264.068	1.169	287.057	cpd:C05903	map01100 Metabolic pathways	HMDB0005801	LMPK12110003	Phenylpropanoids and polyketides	Flavonoids	Flavones	Polyketides [PK]	Flavonoids [PK12]	Flavones and Flavonols [PK1211]	Invalid mass	No results	No results	Phenylpropanoids and polyketides	Flavonoids	Flavones	Flavonols	0.219813	-2.18565	0.0135426	0.859375	2.11232	down	786939	189890	404203	249909	156549	1.07443e+06	368998	759891	735486	6.05759e+06	2.1384e+06	4.73072e+06	1.35109e+06	1.25034e+06	1.69338e+06	198515	Level 2（MS/MS match）
Com_1825_pos	PC 17:0_18:4	--	C43 H78 N O8 P	767.544	9.517	768.55	--	--	--	LMGP01011708	--	--	--	Glycerophospholipids [GP]	Glycerophosphocholines [GP01]	Diacylglycerophosphocholines [GP0101]	No results	Full match	No results					0.178069	-2.4895	0.0147449	0.859375	2.03827	down	6.98606e+06	8.04069e+06	7.54966e+06	8.35248e+06	7.93456e+06	8.42987e+06	1.07559e+07	7.16086e+06	1.458e+07	4.40234e+07	9.95321e+06	1.25368e+08	3.93941e+07	1.95533e+07	5.88305e+06	1.07453e+08	Level 2（MS/MS match）
Com_1205_pos	15-Deoxy-Δ12,14-prostaglandin A1	--	C20 H30 O3	318.219	6.547	319.226	--	--	--	--	--	--	--	--	--	--	Full match	No results	No results	Lipids and lipid-like molecules	Fatty Acyls	Eicosanoids	Prostaglandins and related compounds	0.456694	-1.1307	0.0157652	0.859375	1.63454	down	3.85545e+07	2.23479e+07	2.93698e+07	9.77051e+06	5.38614e+07	2.47081e+07	1.22663e+07	4.74827e+07	9.86675e+07	1.23319e+08	4.94775e+07	7.11457e+07	6.15934e+07	4.11964e+07	5.68793e+07	1.96485e+07	Level 2（MS/MS match）
Com_1267_pos	S-Lactoylglutathione	(R)-S-Lactoylglutathione; S-D-Lactoylglutathione	C13 H21 N3 O8 S	379.104	3.11	380.112	cpd:C03451	map00620 Pyruvate metabolism	HMDB0001066	--	Organic acids and derivatives	Carboxylic acids and derivatives	Amino acids, peptides, and analogues	--	--	--	Full match	No results	Full match	Organic acids and derivatives	Carboxylic acids and derivatives	Amino acids, peptides, and analogues	Oligopeptides	4.05563	2.01993	0.0192789	0.828125	2.01978	up	1.08986e+07	7.29277e+06	9.26271e+07	1.7335e+08	8.44033e+07	7.10093e+07	4.36294e+07	5.83106e+07	5.84849e+07	1.13288e+06	573079	3.09314e+06	2.41245e+07	1.17908e+07	2.66764e+07	7.64751e+06	Level 2（MS/MS match）
Com_450_pos	Nicotinamide N-oxide	--	C6 H6 N2 O2	138.043	3.029	139.05	--	--	HMDB0002730	--	Organoheterocyclic compounds	Pyridines and derivatives	Pyridinecarboxylic acids and derivatives	--	--	--	No results	No results	Full match					0.422915	-1.24156	0.0202439	0.828125	1.85497	down	1.16609e+08	7.7937e+07	1.08723e+08	9.25955e+07	4.8658e+07	8.51312e+07	7.02631e+07	1.05147e+08	9.14334e+07	1.35362e+08	5.62182e+07	1.9706e+08	2.31815e+08	4.0192e+08	1.81163e+08	3.7218e+08	Level 3 (accurate mass only)
Com_13080_pos	TG 18:3_18:3_36:9	--	C75 H116 O6	2269.74	10.049	1135.88	--	--	--	--	--	--	--	--	--	--	No results	Invalid mass	No results					3.91511	1.96905	0.0206451	0.84375	1.9473	up	915973	1.42496e+06	2.06424e+06	3.54565e+06	3.04438e+06	5.26755e+06	1.96721e+07	4.97853e+06	2.22297e+06	814642	1.16227e+06	1.93137e+06	984721	1.00906e+06	1.38165e+06	943443	Level 2（MS/MS match）
Com_8455_pos	LPC 22:1	1-Acyl-sn-glycero-3-phosphocholine; 1-Acyl-sn-glycerol-3-phosphocholine; alpha-Acylglycerophosphocholine; 2-Lysolecithin; 2-Lysophosphatidylcholine; 1-Acylglycerophosphocholine	C30 H60 N O7 P	599.392	11.016	600.399	cpd:C04230	map00564 Glycerophospholipid metabolism;map05231 Choline metabolism in cancer	--	LMGP01050141	--	--	--	Glycerophospholipids [GP]	Glycerophosphocholines [GP01]	Monoacylglycerophosphocholines [GP0105]	No results	Invalid mass	No results	Lipids and lipid-like molecules	Glycerophospholipids	Glycerophosphocholines	Phosphocholines	0.245478	-2.02634	0.0222309	0.90625	2.08003	down	704737	676225	628499	563678	625784	848449	2.45589e+06	661955	808100	1.23695e+07	6.0832e+06	4.04167e+06	840533	2.5159e+06	908947	1.62101e+06	Level 2（MS/MS match）
Com_1149_pos	LPC 20:2-SN1	--	C28 H54 N O7 P	547.363	9.592	548.371	--	--	--	--	--	--	--	--	--	--	No results	Full match	Full match					0.209577	-2.25445	0.0238297	0.8125	1.94422	down	7.63795e+06	9.65939e+06	9.09613e+06	8.11883e+06	1.61923e+07	7.69022e+06	9.47765e+06	2.66514e+07	1.21141e+07	1.26214e+08	5.16627e+07	7.92004e+07	7.44374e+06	1.32629e+08	3.09231e+07	1.08341e+07	Level 2（MS/MS match）
Com_9934_pos	glutathione disulfide	Glutathione disulfide; GSSG; Oxiglutatione; Oxidized glutathione	C20 H32 N6 O12 S2	612.151	4.605	307.083	cpd:C00127	map00480 Glutathione metabolism;map04216 Ferroptosis;map04918 Thyroid hormone synthesis	HMDB0003337	--	Organic acids and derivatives	Carboxylic acids and derivatives	Amino acids, peptides, and analogues	--	--	--	No results	No results	Full match	Organic acids and derivatives	Carboxylic acids and derivatives	Amino acids, peptides, and analogues	Peptides	2.26065	1.17674	0.0248366	0.84375	1.99462	up	8.38074e+06	909281	3.91276e+06	4.62646e+06	4.26365e+06	4.28335e+06	1.08961e+07	4.61954e+06	3.45837e+06	660391	357398	941624	8.79686e+06	685761	2.73694e+06	893530	Level 3 (accurate mass only)
Com_11247_pos	4-{2-[(2-chlorophenoxy)methyl]-1,3-thiazol-4-yl}benzonitrile	--	C17 H11 Cl N2 O S	363.99	1.26	364.997	--	--	--	--	--	--	--	--	--	--	Invalid mass	No results	No results					2.28341	1.19119	0.0259392	0.8125	1.99148	up	5.34209e+06	3.66608e+06	7.14866e+06	1.10104e+06	2.63324e+06	7.90606e+06	5.94292e+06	8.23961e+06	4.44903e+06	2.6963e+06	2.05597e+06	1.19729e+06	1.42797e+06	664108	2.15074e+06	3.74324e+06	Level 2（MS/MS match）
Com_30_pos	PC 18:2_18:2	--	C44 H80 N O8 P	781.56	11.053	782.567	--	--	--	--	--	--	--	--	--	--	No results	Full match	No results					0.253779	-1.97836	0.0260203	0.828125	1.49193	down	8.31853e+07	2.39658e+08	3.27831e+08	2.12573e+08	6.20325e+08	1.00478e+09	2.79259e+09	1.51534e+08	1.22057e+09	1.26747e+09	2.79262e+08	1.74184e+09	1.99017e+09	9.3272e+08	1.11793e+09	1.28564e+10	Level 2（MS/MS match）
Com_2757_pos	Dihydrothymine	5,6-Dihydrothymine; Dihydrothymine; 5,6-Dihydro-5-methyluracil	C5 H8 N2 O2	128.059	1.388	129.066	cpd:C00906	--	HMDB0000079	--	Organoheterocyclic compounds	Diazines	Pyrimidines and pyrimidine derivatives	--	--	--	Full match	No results	No results	Organoheterocyclic compounds	Diazines	Pyrimidines and pyrimidine derivatives	Hydropyrimidines	2.11222	1.07876	0.0262286	0.859375	1.85295	up	3.19936e+07	1.70757e+07	2.10441e+07	1.73902e+07	5.52982e+07	4.40333e+07	4.19054e+07	4.2561e+07	1.73887e+07	1.69698e+07	8.62657e+06	2.91461e+07	2.14828e+07	1.25053e+07	1.98298e+06	2.03412e+07	Level 2（MS/MS match）
Com_5911_pos	Triptolide	Triptolide	C20 H24 O6	360.158	9.371	361.165	cpd:C09204	--	HMDB0259270	--	Organoheterocyclic compounds	Oxepanes	-	--	--	--	Full match	No results	No results	Organoheterocyclic compounds	Oxepanes	Not available	Oxepanes	2.171	1.11836	0.0293262	0.828125	1.73246	up	1.6591e+07	8.7953e+06	7.66272e+06	1.01804e+07	1.10169e+07	1.40918e+07	4.83855e+07	7.96122e+06	8.0665e+06	4.53012e+06	4.03395e+06	7.58956e+06	1.76264e+07	2.28002e+06	4.65102e+06	8.65443e+06	Level 2（MS/MS match）
Com_10598_pos	LPC 22:4	1-Acyl-sn-glycero-3-phosphocholine; 1-Acyl-sn-glycerol-3-phosphocholine; alpha-Acylglycerophosphocholine; 2-Lysolecithin; 2-Lysophosphatidylcholine; 1-Acylglycerophosphocholine	C30 H54 N O7 P	593.345	9.411	594.352	cpd:C04230	map00564 Glycerophospholipid metabolism;map05231 Choline metabolism in cancer	--	LMGP01050124	--	--	--	Glycerophospholipids [GP]	Glycerophosphocholines [GP01]	Monoacylglycerophosphocholines [GP0105]	No results	Invalid mass	No results	Lipids and lipid-like molecules	Glycerophospholipids	Glycerophosphocholines	Phosphocholines	0.475487	-1.07252	0.0324657	0.8125	1.46495	down	2.06423e+06	3.45607e+06	1.74467e+06	3.34445e+06	1.87948e+06	1.01442e+06	1.85677e+06	3.0513e+06	4.02874e+06	8.45084e+06	1.47372e+06	8.08151e+06	2.25803e+06	3.27365e+06	3.54019e+06	7.61439e+06	Level 2（MS/MS match）
Com_3092_pos	6-Deoxy-D-glucose	6-Deoxy-D-glucose; D-Quinovose; D-Chinovose; D-Glucomethylose; Isorhamnose; D-Epifucose; Isorhodeose	C6 H12 O5	164.068	5.73	165.076	cpd:C02522	--	--	--	--	--	--	--	--	--	No results	No results	Full match	Organic oxygen compounds	Organooxygen compounds	Carbohydrates and carbohydrate conjugates	Hexoses	2.05274	1.03755	0.0362024	0.90625	1.241	up	5.77255e+06	3.10858e+06	3.71555e+06	4.28777e+06	4.2713e+06	5.24112e+06	2.04898e+07	4.56033e+06	3.31396e+06	3.7822e+06	2.05863e+06	3.14497e+06	4.05146e+06	2.85334e+06	2.97044e+06	2.88756e+06	Level 3 (accurate mass only)
Com_1407_pos	LPC 17:0	1-Acyl-sn-glycero-3-phosphocholine; 1-Acyl-sn-glycerol-3-phosphocholine; alpha-Acylglycerophosphocholine; 2-Lysolecithin; 2-Lysophosphatidylcholine; 1-Acylglycerophosphocholine	C25 H52 N O7 P	531.329	9.55	532.336	cpd:C04230	map00564 Glycerophospholipid metabolism;map05231 Choline metabolism in cancer	--	LMGP01050024	--	--	--	Glycerophospholipids [GP]	Glycerophosphocholines [GP01]	Monoacylglycerophosphocholines [GP0105]	No results	Invalid mass	No results	Lipids and lipid-like molecules	Glycerophospholipids	Glycerophosphocholines	Phosphocholines	0.237513	-2.07392	0.0363498	0.8125	1.53979	down	2.95561e+06	6.19145e+06	6.38399e+06	1.05557e+07	1.09893e+07	8.1575e+06	2.3976e+07	3.57096e+07	1.82971e+07	1.79159e+08	3.97799e+07	1.13269e+08	1.06437e+07	6.03366e+07	1.07953e+07	9.45955e+06	Level 2（MS/MS match）
Com_11822_pos	4,4'-dimethoxy[1,1'-biphenyl]-2-carbonitrile	--	C15 H13 N O2	239.095	4.755	240.102	--	--	--	--	--	--	--	--	--	--	Full match	No results	No results					0.450735	-1.14965	0.0380316	0.828125	1.75473	down	2.9031e+06	2.76363e+06	4.19144e+06	1.38642e+06	525542	635312	847891	1.29514e+06	1.98798e+06	4.8492e+06	698836	5.41973e+06	6.55734e+06	2.88482e+06	5.28701e+06	4.59227e+06	Level 2（MS/MS match）
Com_5114_pos	PI 34:1	1-Phosphatidyl-D-myo-inositol; 1-Phosphatidyl-1D-myo-inositol; 1-Phosphatidyl-myo-inositol; Phosphatidyl-1D-myo-inositol; (3-Phosphatidyl)-1-D-inositol; 1,2-Diacyl-sn-glycero-3-phosphoinositol; Phosphatidylinositol	C43 H81 O13 P	858.522	10.273	859.529	cpd:C01194	map00562 Inositol phosphate metabolism;map00563 Glycosylphosphatidylinositol (GPI)-anchor biosynthesis;map00564 Glycerophospholipid metabolism;map01100 Metabolic pathways;map04070 Phosphatidylinositol signaling system;map04136 Autophagy - other;map04140 Autophagy - animal;map05152 Tuberculosis	--	LMGP06010933	--	--	--	Glycerophospholipids [GP]	Glycerophosphoinositols [GP06]	Diacylglycerophosphoinositols [GP0601]	No results	Invalid mass	No results	Lipids and lipid-like molecules	Glycerophospholipids	Glycerophosphoinositols	Phosphatidylinositols	5.56796	2.47715	0.0382169	0.75	2.03573	up	2.10628e+07	2.87341e+07	1.61842e+07	7.37572e+06	1.34295e+06	1.8376e+06	3.07812e+06	1.31976e+06	1.32953e+06	1.8821e+06	3.32267e+06	1.68047e+06	1.09191e+06	2.33427e+06	1.01886e+06	1.8761e+06	Level 2（MS/MS match）
Com_2172_pos	7-Ketolithocholic acid	--	C24 H38 O4	390.276	6.86	413.265	--	--	HMDB0000467	--	Lipids and lipid-like molecules	Steroids and steroid derivatives	Bile acids, alcohols and derivatives	--	--	--	No results	No results	Full match	Lipids and lipid-like molecules	Steroids and steroid derivatives	Bile acids, alcohols and derivatives	Bile acids, alcohols and derivatives	2.33695	1.22463	0.0385131	0.8125	1.82825	up	3.1115e+07	2.88903e+07	4.49493e+07	8.39184e+06	2.57372e+07	4.41096e+07	6.2177e+07	1.11118e+08	2.74242e+07	1.3744e+07	1.04927e+07	4.04369e+07	2.66326e+07	5.95108e+06	1.24425e+07	1.54198e+07	Level 3 (accurate mass only)
Com_3091_pos	LPC 20:0	1-Acyl-sn-glycero-3-phosphocholine; 1-Acyl-sn-glycerol-3-phosphocholine; alpha-Acylglycerophosphocholine; 2-Lysolecithin; 2-Lysophosphatidylcholine; 1-Acylglycerophosphocholine	C28 H58 N O7 P	573.376	10.831	574.384	cpd:C04230	map00564 Glycerophospholipid metabolism;map05231 Choline metabolism in cancer	--	LMGP01050045	--	--	--	Glycerophospholipids [GP]	Glycerophosphocholines [GP01]	Monoacylglycerophosphocholines [GP0105]	No results	Invalid mass	No results	Lipids and lipid-like molecules	Glycerophospholipids	Glycerophosphocholines	Phosphocholines	0.0640525	-3.9646	0.042912	0.71875	1.79794	down	797631	801331	603307	415875	1.43696e+06	2.29959e+06	2.20069e+06	976669	581942	5.94576e+07	3.44646e+07	2.70568e+07	463905	1.99678e+07	5.98175e+06	841761	Level 2（MS/MS match）
Com_6248_pos	1,4-Dihydro-1-Methyl-4-Oxo-3-Pyridinecarboxamide	--	C7 H8 N2 O2	152.058	1.308	153.066	--	--	HMDB0004194	--	Organoheterocyclic compounds	Pyridines and derivatives	Pyridinecarboxylic acids and derivatives	--	--	--	No results	No results	Full match					2.38592	1.25455	0.0450427	0.734375	1.89205	up	1.13185e+07	3.0289e+06	8.96763e+06	1.70662e+07	1.80129e+07	9.53844e+06	4.68011e+07	9.05518e+06	3.67326e+06	3.06416e+06	1.59931e+06	1.40004e+07	1.37133e+07	1.13225e+06	1.06943e+07	4.00611e+06	Level 3 (accurate mass only)
Com_2986_pos	LPE 17:0	--	C22 H46 N O7 P	467.3	9.454	490.29	--	--	--	LMGP02050030	--	--	--	Glycerophospholipids [GP]	Glycerophosphoethanolamines [GP02]	Monoacylglycerophosphoethanolamines [GP0205]	No results	Full match	Full match	Lipids and lipid-like molecules	Glycerophospholipids	Glycerophosphoethanolamines	1-acyl-sn-glycero-3-phosphoethanolamines	0.164387	-2.60483	0.0455028	0.734375	1.78504	down	2.81765e+06	3.1175e+06	1.13489e+06	2.60542e+06	1.95696e+06	3.15944e+06	4.93876e+06	1.79512e+06	2.35314e+06	6.23724e+07	2.01019e+07	2.79419e+07	2.09026e+06	9.42812e+06	4.75274e+06	1.90494e+06	Level 2（MS/MS match）
Com_632_pos	LPC 17:0-SN1	--	C25 H52 N O7 P	509.347	9.552	510.354	--	--	--	--	--	--	--	--	--	--	No results	Full match	Full match					0.191228	-2.38663	0.0476742	0.765625	1.19933	down	2.75859e+07	1.18008e+07	2.34145e+07	3.66843e+07	3.42684e+07	3.51172e+07	2.92565e+07	4.71125e+07	3.95586e+07	4.37391e+08	2.30557e+08	2.29189e+08	1.4707e+07	2.24095e+08	9.19815e+07	1.49674e+07	Level 2（MS/MS match）
Com_12745_pos	Pyridoxamine 5-phosphate	Pyridoxamine phosphate; Pyridoxamine 5-phosphate; Pyridoxamine 5'-phosphate	C8 H13 N2 O5 P	248.056	1.315	249.063	cpd:C00647	map00750 Vitamin B6 metabolism;map01100 Metabolic pathways;map04977 Vitamin digestion and absorption	HMDB0001555	--	Organoheterocyclic compounds	Pyridines and derivatives	Pyridoxamines	--	--	--	Full match	No results	No results	Organoheterocyclic compounds	Pyridines and derivatives	Pyridoxamines	Pyridoxamine 5'-phosphates	2.07213	1.05111	0.0499318	0.75	1.86839	up	2.37268e+06	1.0557e+06	2.9066e+06	5.20519e+06	807984	2.09597e+06	5.96107e+06	2.67218e+06	1.0872e+06	772610	494445	2.30987e+06	1.37196e+06	941489	3.07701e+06	1.08245e+06	Level 2（MS/MS match）
