# Supplementary material for: Integrated transcriptomics and metabolomics reveal the effects of chronic alcohol consumption on periodontitis in rats
Source: Front Immunol. 2026 May 18;17:1735355. doi: 10.3389/fimmu.2026.1735355 (PMC13223609; doi:10.3389/fimmu.2026.1735355)
Supplement: Supplementary file 4 [file DataSheet5.xlsx]

## Sheet: Sheet1
Compound_ID	Name	Other_name(Kegg_name)	Formula	Molecular Weight	RT [min]	m/z	Kegg_ID	KEGG_pathway	HMDB_ID	Lipidmaps_ID	SuperClass(HMDB)	Class(HMDB)	SubClass(HMDB)	CATEGORY(Lipidmaps)	MAIN_CLASS(Lipidmaps)	SUB_CLASS(Lipidmaps)	mzCloud_Results	mzVault_Results	MassList_Results	Class_I	Class_II	Class_III	Class_IV	FC	log2FC	Pvalue	ROC	VIP	Up.Down	neg_PA1	neg_PA2	neg_PA3	neg_PA4	neg_PA5	neg_PA6	neg_PA7	neg_PA8	neg_P1	neg_P2	neg_P3	neg_P4	neg_P5	neg_P6	neg_P7	neg_P8	Confidence Level
Com_11475_neg	2-Phenylpropionic acid	--	C9 H10 O2	150.068	6.252	149.06	--	--	HMDB0011743	--	Phenylpropanoids and polyketides	Phenylpropanoic acids	-	--	--	--	No results	No results	Full match	Phenylpropanoids and polyketides	Phenylpropanoic acids	Not available	Phenylpropanoic acids	0.304615	-1.71494	5.86812e-06	1	3.69703	down	434193	442528	614347	512859	510412	294514	454889	372300	1.37752e+06	2.43706e+06	771738	1.17495e+06	1.58804e+06	1.66687e+06	1.85525e+06	1.06509e+06	Level 3 (accurate mass only)
Com_48_neg	N1-[4-(2-thienylthio)phenyl]-4-chlorobenzamide	--	C17 H12 Cl N O S2	345.002	2.008	343.995	--	--	--	--	--	--	--	--	--	--	Invalid mass	No results	No results					0.10559	-3.24345	0.000251951	1	2.91706	down	5.03457e+07	9.70988e+07	9.2244e+07	2.73637e+07	9.11083e+07	2.89741e+07	4.02138e+07	4.26945e+07	1.63874e+08	2.65785e+09	2.92857e+08	2.22323e+08	2.59672e+08	3.15351e+08	3.21822e+08	2.17824e+08	Level 2（MS/MS match）
Com_4899_neg	Estrone sulfate	--	C18 H22 O5 S	350.121	5.36	349.114	--	--	HMDB0001425	LMST02010043	Lipids and lipid-like molecules	Steroids and steroid derivatives	Sulfated steroids	Sterol Lipids [ST]	Steroids [ST02]	C18 steroids (estrogens) and derivatives [ST0201]	Invalid mass	No results	No results	Lipids and lipid-like molecules	Steroids and steroid derivatives	Sulfated steroids	Sulfated steroids	0.211347	-2.24232	0.000407664	0.953125	2.9889	down	639467	2.68098e+06	1.95337e+06	941510	1.18999e+06	403681	719671	1.74157e+06	5.16368e+06	2.07751e+06	4.57051e+06	8.60812e+06	1.94449e+06	1.41767e+07	4.18032e+06	7.87297e+06	Level 2（MS/MS match）
Com_913_neg	1,5-Anhydro-D-glucitol	1,5-Anhydro-D-glucitol; 1,5-Anhydro-D-sorbitol; 1,5-Anhydroglucitol	C6 H12 O5	118.062	5.697	163.06	cpd:C07326	--	HMDB0244228	--	Organic oxygen compounds	Organooxygen compounds	Carbohydrates and carbohydrate conjugates	--	--	--	Invalid mass	Invalid mass	No results	Organic oxygen compounds	Organooxygen compounds	Carbohydrates and carbohydrate conjugates	Monosaccharides	0.0238507	-5.38982	0.00163941	1	3.51906	down	797809	576478	855615	732875	579260	405983	854574	558959	2.3556e+06	1.10395e+08	1.2112e+07	3.61156e+06	3.39992e+07	1.0022e+07	5.13291e+07	971371	Level 2（MS/MS match）
Com_2778_neg	Kynurenine	Kynurenine; 3-Anthraniloylalanine	C10 H12 N2 O3	208.084	4.697	207.077	cpd:C01718	--	HMDB0000684	--	Organic oxygen compounds	Organooxygen compounds	Carbonyl compounds	--	--	--	No results	Full match	Full match	Organic oxygen compounds	Organooxygen compounds	Carbonyl compounds	Alkyl-phenylketones	2.56998	1.36176	0.00231608	0.921875	2.38501	up	4.71351e+06	1.24646e+07	3.70902e+06	8.29717e+06	9.77011e+06	6.79965e+06	9.62037e+06	1.88885e+07	2.0725e+06	4.86534e+06	3.67052e+06	3.67363e+06	1.60785e+06	2.99205e+06	7.36587e+06	2.64852e+06	Level 2（MS/MS match）
Com_229_neg	D-Erythrose 4-phosphate	D-Erythrose 4-phosphate	C4 H9 O7 P	200.008	1.583	199.001	cpd:C00279	map00030 Pentose phosphate pathway;map00400 Phenylalanine, tyrosine and tryptophan biosynthesis;map00750 Vitamin B6 metabolism;map01100 Metabolic pathways;map01200 Carbon metabolism;map01230 Biosynthesis of amino acids	HMDB0001321	--	Organic oxygen compounds	Organooxygen compounds	Carbohydrates and carbohydrate conjugates	--	--	--	No results	Full match	Full match					2.42388	1.27732	0.014143	0.875	1.95654	up	6.43062e+08	1.29574e+08	3.37597e+08	1.77889e+08	8.105e+07	3.06696e+08	1.46991e+08	2.48221e+08	1.27972e+08	1.27731e+08	2.25823e+08	7.43024e+07	5.98251e+07	8.84534e+07	9.00449e+07	6.02976e+07	Level 2（MS/MS match）
Com_13835_neg	2-Phosphoglyceric acid	--	C3 H7 O7 P	185.993	5.45	184.986	--	--	HMDB0000362	--	Organic oxygen compounds	Organooxygen compounds	Carbohydrates and carbohydrate conjugates	--	--	--	No results	No results	Full match	Organic oxygen compounds	Organooxygen compounds	Carbohydrates and carbohydrate conjugates	Sugar acids and derivatives	0.423719	-1.23882	0.0179307	0.84375	2.05406	down	186957	532273	360334	225284	1.05328e+06	241425	238043	248555	954139	598473	424815	1.70508e+06	337162	1.33781e+06	1.57075e+06	355239	Level 3 (accurate mass only)
Com_999_neg	(2S)-4-Oxo-2-phenyl-3,4-dihydro-2H-chromen-7-yl beta-D-glucopyranoside	--	C21 H22 O8	448.141	7.43	447.134	--	--	--	--	--	--	--	--	--	--	Invalid mass	No results	No results					0.0268916	-5.2167	0.0206725	0.9375	2.77552	down	651688	733033	826198	801721	824439	425357	709753	571743	1.13136e+07	9.86318e+07	911168	5.05002e+06	8.62646e+07	1.05117e+06	2.21319e+06	723259	Level 2（MS/MS match）
Com_80_neg	Ethyl-β-D-glucuronide	--	C8 H14 O7	222.073	2.492	221.066	--	--	--	--	--	--	--	--	--	--	Full match	Full match	No results	Organic oxygen compounds	Organooxygen compounds	Carbohydrates and carbohydrate conjugates	O-glucuronides	9.90643	3.30837	0.0215863	0.828125	2.39335	up	2.50152e+07	2.73112e+07	1.27909e+07	1.82876e+09	3.46388e+08	4.14393e+08	2.26055e+08	4.68269e+08	1.74391e+07	2.10189e+08	6.8332e+06	3.87698e+07	9.38053e+06	2.82191e+07	1.11762e+07	1.60546e+07	Level 2（MS/MS match）
Com_6817_neg	Bilirubin	Bilirubin	C33 H36 N4 O6	584.263	10.276	583.256	cpd:C00486	map00860 Porphyrin and chlorophyll metabolism;map01100 Metabolic pathways;map04976 Bile secretion	HMDB0000054	--	Organoheterocyclic compounds	Tetrapyrroles and derivatives	Bilirubins	--	--	--	Full match	Invalid mass	Full match	Organoheterocyclic compounds	Tetrapyrroles and derivatives	Bilirubins	Bilirubins	3.00002	1.58497	0.0305271	0.875	2.32547	up	3.10354e+06	2.97494e+06	3.43148e+06	7.84429e+06	7.40649e+06	692095	3.31199e+06	688988	1.92796e+06	497815	607262	604958	553859	1.97928e+06	2.39997e+06	1.24677e+06	Level 2（MS/MS match）
Com_37_neg	3-Phosphoglyceric acid	Glycerate 3-phosphate; 3-Phosphoglycerate	C3 H7 O7 P	185.992	1.714	184.985	cpd:C00597	--	HMDB0000807	--	Organic oxygen compounds	Organooxygen compounds	Carbohydrates and carbohydrate conjugates	--	--	--	Full match	No results	Full match	Organic oxygen compounds	Organooxygen compounds	Carbohydrates and carbohydrate conjugates	Sugar acids and derivatives	0.225313	-2.15	0.0412711	0.8125	1.7924	down	3.36222e+07	8.4553e+08	6.53875e+07	4.28678e+07	2.45757e+09	3.41301e+07	3.15339e+07	9.87925e+07	2.74338e+09	1.24861e+09	4.13643e+07	4.6152e+09	3.94854e+08	3.2407e+09	3.67456e+09	6.0961e+07	Level 2（MS/MS match）
Com_85_neg	3-Methylglutaric acid	--	C6 H10 O4	146.057	3.082	145.05	--	--	HMDB0000752	--	Lipids and lipid-like molecules	Fatty Acyls	Fatty acids and conjugates	--	--	--	Invalid mass	Invalid mass	No results	Lipids and lipid-like molecules	Fatty Acyls	Fatty acids and conjugates	Methyl-branched fatty acids	0.481925	-1.05312	0.0419582	0.78125	1.96771	down	2.2979e+08	1.10242e+08	2.68122e+08	2.95546e+08	6.58496e+08	6.09964e+08	1.35516e+08	1.29438e+09	6.88623e+08	6.67218e+08	2.07009e+09	1.46166e+09	2.27968e+08	6.19871e+08	5.81272e+08	1.15761e+09	Level 2（MS/MS match）
Com_102_neg	Phosphopyruvic acid	Phosphoenolpyruvate; Phosphoenolpyruvic acid; PEP	C3 H5 O6 P	167.982	1.9	166.975	cpd:C00074	map00010 Glycolysis / Gluconeogenesis;map00020 Citrate cycle (TCA cycle);map00400 Phenylalanine, tyrosine and tryptophan biosynthesis;map00440 Phosphonate and phosphinate metabolism;map00620 Pyruvate metabolism;map01100 Metabolic pathways;map01200 Carbon metabolism;map01230 Biosynthesis of amino acids	--	--	--	--	--	--	--	--	No results	No results	Full match	Organic acids and derivatives	Organic phosphoric acids and derivatives	Phosphate esters	Phosphate esters	0.258731	-1.95048	0.0497708	0.796875	1.73747	down	4.63455e+07	2.7629e+08	1.18729e+08	5.92893e+07	7.59343e+08	5.1933e+07	2.05002e+07	9.20236e+07	9.93805e+08	4.47503e+08	9.29054e+07	1.43492e+09	1.41592e+08	1.10435e+09	1.25519e+09	3.52778e+07	Level 3 (accurate mass only)
