# Supplementary material for: Integrated transcriptomics and metabolomics reveal the effects of chronic alcohol consumption on periodontitis in rats
Source: Front Immunol. 2026 May 18;17:1735355. doi: 10.3389/fimmu.2026.1735355 (PMC13223609; doi:10.3389/fimmu.2026.1735355)
Supplement: Supplementary file 5 [file DataSheet6.xlsx]

## Sheet: Sheet1
Compound_ID	Name	Other_name(Kegg_name)	Formula	Molecular Weight	RT [min]	m/z	Kegg_ID	KEGG_pathway	HMDB_ID	Lipidmaps_ID	SuperClass(HMDB)	Class(HMDB)	SubClass(HMDB)	CATEGORY(Lipidmaps)	MAIN_CLASS(Lipidmaps)	SUB_CLASS(Lipidmaps)	mzCloud_Results	mzVault_Results	MassList_Results	Class_I	Class_II	Class_III	Class_IV	FC	log2FC	Pvalue	ROC	VIP	Up.Down	pos_PA1	pos_PA2	pos_PA3	pos_PA4	pos_PA5	pos_PA6	pos_PA7	pos_PA8	pos_P1	pos_P2	pos_P3	pos_P4	pos_P5	pos_P6	pos_P7	pos_P8	Confidence Level
Com_3920_pos	4-Hydroxyisoleucine	--	C6 H13 N O3	147.089	2.211	148.097	--	--	--	--	--	--	--	--	--	--	No results	No results	Full match	Organic acids and derivatives	Carboxylic acids and derivatives	Amino acids, peptides, and analogues	Isoleucine and derivatives	7.6339	2.93242	0.000176068	0.96875	3.05842	up	5.89151e+06	1.75407e+07	3.89699e+07	5.67165e+07	4.56575e+07	7.27557e+06	1.99666e+07	1.17099e+07	2.17621e+06	1.84114e+06	2.33584e+06	1.73159e+06	2.66568e+06	3.22991e+06	3.32479e+06	9.38213e+06	Level 3 (accurate mass only)
Com_628_pos	Poncirin	Poncirin; Isosakuranetin 7-O-neohesperidoside	C28 H34 O14	616.171	6.682	617.179	cpd:C09830	--	HMDB0037487	LMPK12140333	Phenylpropanoids and polyketides	Flavonoids	Flavonoid glycosides	Polyketides [PK]	Flavonoids [PK12]	Flavanones [PK1214]	Invalid mass	No results	No results	Phenylpropanoids and polyketides	Flavonoids	Flavonoid glycosides	Flavonoid-7-O-glycosides	3.96956	1.98898	0.00219123	0.875	2.64873	up	1.61933e+08	2.11504e+08	5.9851e+08	2.01921e+08	5.72779e+07	6.08904e+07	1.85523e+08	1.30896e+08	7.06375e+07	2.07118e+07	2.99258e+07	3.05616e+07	2.73832e+07	6.82605e+07	9.57073e+07	6.20093e+07	Level 2（MS/MS match）
Com_4617_pos	Quinoline-4-carboxylic acid	4-Quinolinecarboxylic acid; Quinoline-4-carboxylate; Quinoline-4-carboxylic acid; Cinchonic acid	C10 H7 N O2	173.048	4.704	174.055	cpd:C06414	--	HMDB0257047	--	Organoheterocyclic compounds	Quinolines and derivatives	Quinoline carboxylic acids	--	--	--	No results	No results	Full match	Organoheterocyclic compounds	Quinolines and derivatives	Quinoline carboxylic acids	Quinoline carboxylic acids	2.37299	1.2467	0.00278686	0.921875	2.47157	up	6.43369e+06	2.00789e+07	4.98635e+06	1.26695e+07	1.07969e+07	7.22204e+06	1.36822e+07	1.60425e+07	1.96082e+06	6.48435e+06	4.88482e+06	3.82218e+06	3.372e+06	4.21023e+06	9.82593e+06	4.17235e+06	Level 3 (accurate mass only)
Com_653_pos	L-Kynurenine	L-Kynurenine; 3-Anthraniloyl-L-alanine	C10 H12 N2 O3	208.085	4.704	209.092	cpd:C00328	map00380 Tryptophan metabolism;map01100 Metabolic pathways;map05143 African trypanosomiasis	HMDB0000684	--	Organic oxygen compounds	Organooxygen compounds	Carbonyl compounds	--	--	--	Full match	Full match	Full match	Organic oxygen compounds	Organooxygen compounds	Carbonyl compounds	Alkyl-phenylketones	2.23599	1.16091	0.00598618	0.890625	2.14566	up	6.99135e+07	2.23586e+08	4.75897e+07	1.52457e+08	1.29902e+08	8.949e+07	1.5001e+08	1.97363e+08	3.56563e+07	7.304e+07	6.43246e+07	4.98411e+07	4.12354e+07	4.48702e+07	1.22e+08	4.32358e+07	Level 2（MS/MS match）
Com_1518_pos	5-Hydroxyindole-3-acetic acid	5-Hydroxyindoleacetate	C10 H9 N O3	191.058	4.706	192.066	cpd:C05635	map00380 Tryptophan metabolism;map01100 Metabolic pathways;map04726 Serotonergic synapse	HMDB0000763	--	Organoheterocyclic compounds	Indoles and derivatives	Indolyl carboxylic acids and derivatives	--	--	--	Full match	Full match	Full match	Organoheterocyclic compounds	Indoles and derivatives	Indolyl carboxylic acids and derivatives	Indole-3-acetic acid derivatives	2.22947	1.1567	0.00599801	0.90625	2.13618	up	2.70299e+07	8.46744e+07	1.80789e+07	5.61824e+07	4.93195e+07	3.25917e+07	5.56073e+07	7.6306e+07	1.41125e+07	2.6472e+07	2.35592e+07	1.89075e+07	1.66845e+07	1.76681e+07	4.65988e+07	1.53182e+07	Level 2（MS/MS match）
Com_2376_pos	Glucose 1-phosphate	--	C6 H13 O9 P	260.029	1.461	261.037	--	--	HMDB0001586	--	Organic oxygen compounds	Organooxygen compounds	Carbohydrates and carbohydrate conjugates	--	--	--	Full match	Full match	Full match	Organic oxygen compounds	Organooxygen compounds	Carbohydrates and carbohydrate conjugates	Monosaccharide phosphates	2.18111	1.12507	0.0104803	0.859375	2.57496	up	5.82073e+07	1.41863e+08	5.70907e+07	3.36843e+07	4.38831e+07	4.58895e+07	8.63973e+07	7.25704e+07	1.90881e+07	3.20876e+07	1.16495e+07	3.5452e+07	1.74999e+07	5.42447e+07	6.76015e+07	9.76644e+06	Level 2（MS/MS match）
Com_15058_pos	N-Acetylglucosamine 1-phosphate	--	C8 H16 N O9 P	301.056	1.476	302.063	--	--	--	--	--	--	--	--	--	--	No results	No results	Full match					2.01555	1.01117	0.011718	0.875	2.21703	up	3.1154e+06	1.31506e+06	1.95474e+06	5.79642e+06	3.13392e+06	3.21749e+06	3.81234e+06	4.26556e+06	2.07681e+06	3.06041e+06	1.20063e+06	1.64184e+06	1.8101e+06	2.06682e+06	650698	695500	Level 3 (accurate mass only)
Com_1830_pos	4-Guanidinobutanoic acid	4-Guanidinobutanoate; 4-Guanidinobutyric acid	C5 H11 N3 O2	145.085	1.759	146.092	cpd:C01035	map00330 Arginine and proline metabolism;map01100 Metabolic pathways	HMDB0003464	--	Organic acids and derivatives	Carboxylic acids and derivatives	Amino acids, peptides, and analogues	--	--	--	No results	No results	Full match	Organic acids and derivatives	Carboxylic acids and derivatives	Amino acids, peptides, and analogues	Gamma amino acids and derivatives	0.464633	-1.10584	0.0117847	0.84375	2.37594	down	2.95122e+07	9.58919e+07	2.35184e+07	3.60481e+07	3.48446e+07	1.59904e+07	3.68493e+07	3.19027e+07	4.41497e+07	8.63757e+07	3.1346e+07	8.60503e+07	5.09946e+07	1.08182e+08	1.77434e+08	7.09478e+07	Level 3 (accurate mass only)
Com_10256_pos	Oxohongdenafil	--	C25 H32 N6 O4	458.274	5.399	459.281	--	--	--	--	--	--	--	--	--	--	Invalid mass	No results	No results	Organic oxygen compounds	Organooxygen compounds	Carbonyl compounds	Alkyl-phenylketones	0.479674	-1.05988	0.012059	0.890625	1.82419	down	1.08902e+06	1.30575e+06	1.46665e+06	2.48448e+06	3.31491e+06	713343	1.10406e+06	1.47505e+06	3.70253e+06	7.9673e+06	1.77054e+06	3.73647e+06	1.74199e+06	3.48847e+06	2.56437e+06	2.03266e+06	Level 2（MS/MS match）
Com_8434_pos	Progesterone	Progesterone; 4-Pregnene-3,20-dione	C21 H30 O2	314.224	7.063	315.231	cpd:C00410	map00140 Steroid hormone biosynthesis;map01100 Metabolic pathways;map04114 Oocyte meiosis;map04913 Ovarian steroidogenesis;map04914 Progesterone-mediated oocyte maturation;map04917 Prolactin signaling pathway;map04925 Aldosterone synthesis and secretion;map04927 Cortisol synthesis and secretion;map04934 Cushing's syndrome;map05200 Pathways in cancer;map05215 Prostate cancer;map05224 Breast cancer	HMDB0001830	LMST02030159	Lipids and lipid-like molecules	Steroids and steroid derivatives	Pregnane steroids	Sterol Lipids [ST]	Steroids [ST02]	C21 steroids (gluco/mineralocorticoids, progestogins) and derivatives [ST0203]	No results	No results	Full match	Lipids and lipid-like molecules	Steroids and steroid derivatives	Pregnane steroids	Gluco/mineralocorticoids, progestogins and derivatives	0.43713	-1.19387	0.0136835	0.859375	2.26893	down	2.50424e+06	2.98505e+06	1.88503e+06	3.42799e+06	3.48406e+06	1.09419e+06	1.82008e+06	1.52372e+06	1.12269e+07	2.94464e+06	3.02788e+06	9.95993e+06	1.96162e+06	4.75072e+06	4.72115e+06	4.24189e+06	Level 3 (accurate mass only)
Com_6631_pos	PC O-15:0	--	C23 H48 N O7 P	481.316	8.451	482.323	--	--	--	--	--	--	--	--	--	--	No results	Full match	Full match					2.18434	1.1272	0.0142413	0.859375	1.73995	up	4.96718e+06	3.83814e+06	1.63204e+07	5.97092e+06	2.54921e+06	6.93345e+06	1.0177e+07	6.43984e+06	4.22076e+06	4.72156e+06	1.42849e+06	3.38463e+06	3.36688e+06	2.70018e+06	4.22994e+06	2.13215e+06	Level 2（MS/MS match）
Com_28480_pos	L-cysteine	L-Cysteine; L-2-Amino-3-mercaptopropionic acid	C3 H7 N O2 S	121.02	2.462	122.027	cpd:C00097	map00260 Glycine, serine and threonine metabolism;map00270 Cysteine and methionine metabolism;map00430 Taurine and hypotaurine metabolism;map00480 Glutathione metabolism;map00730 Thiamine metabolism;map00770 Pantothenate and CoA biosynthesis;map00920 Sulfur metabolism;map00970 Aminoacyl-tRNA biosynthesis;map01100 Metabolic pathways;map01200 Carbon metabolism;map01230 Biosynthesis of amino acids;m…	HMDB0000574	--	Organic acids and derivatives	Carboxylic acids and derivatives	Amino acids, peptides, and analogues	--	--	--	No results	No results	Full match	Organic acids and derivatives	Carboxylic acids and derivatives	Amino acids, peptides, and analogues	Cysteine and derivatives	2.1106	1.07766	0.0147497	0.90625	2.56735	up	569758	1.57586e+06	673973	443225	416681	371129	763590	260264	336350	314958	235361	283417	410678	234445	366717	222354	Level 3 (accurate mass only)
Com_973_pos	Triethanolamine	Triethanolamine; Trolamine	C6 H15 N O3	149.105	1.311	150.112	cpd:C06771	map00564 Glycerophospholipid metabolism	HMDB0032538	--	Organic nitrogen compounds	Organonitrogen compounds	Amines	--	--	--	Full match	Invalid mass	No results	Organic nitrogen compounds	Organonitrogen compounds	Amines	1,2-aminoalcohols	0.0359202	-4.79906	0.0162382	0.953125	2.88729	down	1.48506e+06	2.11345e+06	1.49877e+06	1.83418e+06	2.20812e+06	1.22861e+06	1.68623e+06	1.54647e+06	5.6748e+06	5.97216e+06	1.71001e+06	1.30279e+07	4.97529e+06	9.18799e+07	3.16397e+06	2.52237e+08	Level 2（MS/MS match）
Com_3207_pos	7-(2-thienyl)[1,2,4]triazolo[4,3-a]pyrimidine	--	C9 H6 N4 S	224.008	1.455	225.016	--	--	--	--	--	--	--	--	--	--	Invalid mass	No results	No results					2.25404	1.17251	0.018783	0.90625	2.43173	up	6.09773e+07	5.48152e+07	4.58974e+07	3.3137e+07	2.98729e+07	4.35196e+07	7.11617e+07	4.43228e+07	4.17118e+06	3.50572e+07	2.37467e+06	1.95671e+07	2.03526e+07	3.89745e+07	4.27214e+07	7.01066e+06	Level 2（MS/MS match）
Com_258_pos	Spermidine	Spermidine; N-(3-Aminopropyl)-1,4-butane-diamine	C7 H19 N3	145.158	1.126	146.165	cpd:C00315	map00330 Arginine and proline metabolism;map00410 beta-Alanine metabolism;map00480 Glutathione metabolism;map01100 Metabolic pathways;map02010 ABC transporters;map04976 Bile secretion	HMDB0001257	--	Organic nitrogen compounds	Organonitrogen compounds	Amines	--	--	--	Full match	No results	Full match	Organic nitrogen compounds	Organonitrogen compounds	Amines	Dialkylamines	2.24618	1.16747	0.0209971	0.796875	2.08928	up	6.36351e+08	1.21577e+09	1.66461e+09	4.8971e+08	3.84888e+08	5.93386e+08	1.38677e+09	4.0395e+08	4.37998e+08	2.76017e+08	1.23963e+08	2.77265e+08	4.61695e+08	5.93963e+08	7.50785e+08	9.4742e+07	Level 2（MS/MS match）
Com_12785_pos	Kaempferol	Kaempferol; 3,4',5,7-Tetrahydroxyflavone; 3,5,7-Trihydroxy-2-(4-hydroxyphenyl)-4H-1-benzopyran-4-one; 5,7,4'-Trihydroxyflavonol; C.I. 75640; Indigo yellow; Kaempherol; Kempferol; Nimbecetin; Pelargidenolon; Populnetin; Rhamnolutein; Rhamnolutin; Robigenin; Swartziol; Trifolitin	C15 H10 O6	264.068	1.169	287.057	cpd:C05903	map01100 Metabolic pathways	HMDB0005801	LMPK12110003	Phenylpropanoids and polyketides	Flavonoids	Flavones	Polyketides [PK]	Flavonoids [PK12]	Flavones and Flavonols [PK1211]	Invalid mass	No results	No results	Phenylpropanoids and polyketides	Flavonoids	Flavones	Flavonols	2.63376	1.39713	0.0216219	0.8125	1.77511	up	619535	310026	2.83678e+06	1.25765e+06	587870	1.38353e+06	2.53554e+06	1.29789e+06	398381	752541	187691	332977	1.09271e+06	513070	661171	173002	Level 2（MS/MS match）
Com_3729_pos	Phenylacetylglycine	Phenylacetylglycine	C10 H11 N O3	193.074	5.449	194.082	cpd:C05598	map00360 Phenylalanine metabolism	HMDB0000821	--	Organic acids and derivatives	Carboxylic acids and derivatives	Amino acids, peptides, and analogues	--	--	--	Full match	Full match	Full match	Organic acids and derivatives	Carboxylic acids and derivatives	Amino acids, peptides, and analogues	N-acyl-alpha amino acids	0.442749	-1.17544	0.0221786	0.890625	1.8502	down	4.96198e+06	1.1416e+07	6.58753e+06	1.3313e+07	1.49794e+07	6.00946e+06	1.0096e+07	1.15684e+07	1.20004e+07	1.63705e+07	1.61552e+07	3.15929e+07	6.5994e+06	5.34065e+07	1.54739e+07	2.6678e+07	Level 2（MS/MS match）
Com_994_pos	LPC 15:0-SN1	--	C23 H48 N O7 P	481.316	8.669	482.323	--	--	--	--	--	--	--	--	--	--	No results	Full match	Full match					4.14576	2.05164	0.0223885	0.875	1.97069	up	3.62265e+07	3.37199e+07	3.21366e+08	3.56048e+07	1.32658e+07	9.64667e+07	1.51203e+08	8.28249e+07	2.23608e+07	2.37894e+07	1.25535e+07	1.07698e+07	3.57803e+07	2.74758e+07	3.1769e+07	2.1397e+07	Level 2（MS/MS match）
Com_5659_pos	Hypotaurine	Hypotaurine; 2-Aminoethanesulfinic acid	C2 H7 N O2 S	109.02	1.327	219.047	cpd:C00519	map00430 Taurine and hypotaurine metabolism;map01100 Metabolic pathways	HMDB0000965	--	Organic acids and derivatives	Sulfinic acids and derivatives	Sulfinic acids	--	--	--	No results	No results	Full match	Organic acids and derivatives	Sulfinic acids and derivatives	Sulfinic acids	Sulfinic acids	2.15307	1.1064	0.0224521	0.8125	1.91077	up	1.30101e+07	1.28979e+07	1.7212e+07	1.21218e+07	8.75701e+06	3.99647e+06	2.51952e+07	5.52195e+06	7.20386e+06	5.91058e+06	1.68805e+06	4.66019e+06	5.06164e+06	6.07653e+06	7.48923e+06	7.75718e+06	Level 3 (accurate mass only)
Com_957_pos	Spermine	Spermine; N,N'-Bis(3-aminopropyl)-1,4-butanediamine	C10 H26 N4	202.216	1.055	203.223	cpd:C00750	map00330 Arginine and proline metabolism;map00410 beta-Alanine metabolism;map00480 Glutathione metabolism;map01100 Metabolic pathways;map04976 Bile secretion	HMDB0001256	--	Organic nitrogen compounds	Organonitrogen compounds	Amines	--	--	--	Full match	Full match	Full match	Organic nitrogen compounds	Organonitrogen compounds	Amines	Dialkylamines	4.3903	2.13432	0.0232375	0.8125	1.80767	up	2.99317e+07	2.27705e+07	1.26107e+08	6.09214e+06	4.85458e+06	3.02133e+07	4.08949e+07	1.38348e+07	6.49369e+06	8.4465e+06	4.72239e+06	8.42209e+06	1.36509e+07	6.91154e+06	1.11393e+07	2.78316e+06	Level 2（MS/MS match）
Com_15788_pos	7-Ketocholesterol	--	C27 H44 O2	400.334	10.741	401.341	--	--	HMDB0000501	--	Lipids and lipid-like molecules	Steroids and steroid derivatives	Cholestane steroids	--	--	--	No results	No results	Full match	Lipids and lipid-like molecules	Steroids and steroid derivatives	Cholestane steroids	Cholesterols and derivatives	2.73904	1.45367	0.0264914	0.84375	2.30889	up	632955	817167	2.63291e+06	1.61268e+06	706223	1.69631e+06	5.24949e+06	726820	834975	498711	475564	688562	517683	598833	717379	806785	Level 3 (accurate mass only)
Com_1107_pos	Cuminaldehyde	4-Isopropylbenzaldehyde; p-Cumic aldehyde; Cuminaldehyde	C10 H12 O	148.089	5.729	149.096	cpd:C06577	--	HMDB0002214	--	Lipids and lipid-like molecules	Prenol lipids	Monoterpenoids	--	--	--	Full match	No results	No results	Lipids and lipid-like molecules	Prenol lipids	Monoterpenoids	Aromatic monoterpenoids	0.189228	-2.4018	0.0289017	0.84375	2.44345	down	5.75451e+06	1.1463e+07	1.03413e+07	5.94004e+06	1.15811e+07	8.92895e+06	1.47142e+07	1.54741e+07	1.3996e+07	2.11078e+08	2.23547e+07	1.22594e+07	4.83283e+07	2.48259e+07	1.04962e+08	7.14606e+06	Level 2（MS/MS match）
Com_5536_pos	KPH	--	C17 H28 N6 O4	362.206	7.053	363.213	--	--	--	--	--	--	--	--	--	--	Invalid mass	No results	No results					0.495071	-1.01429	0.0293956	0.828125	2.01796	down	5.42429e+06	6.00646e+06	3.70084e+06	3.35856e+06	4.88239e+06	2.98182e+06	4.90808e+06	1.77768e+06	1.14277e+07	2.15573e+07	3.52479e+06	6.05504e+06	4.50763e+06	7.42308e+06	6.95986e+06	5.28273e+06	Level 2（MS/MS match）
Com_3091_pos	LPC 20:0	1-Acyl-sn-glycero-3-phosphocholine; 1-Acyl-sn-glycerol-3-phosphocholine; alpha-Acylglycerophosphocholine; 2-Lysolecithin; 2-Lysophosphatidylcholine; 1-Acylglycerophosphocholine	C28 H58 N O7 P	573.376	10.831	574.384	cpd:C04230	map00564 Glycerophospholipid metabolism;map05231 Choline metabolism in cancer	--	LMGP01050045	--	--	--	Glycerophospholipids [GP]	Glycerophosphocholines [GP01]	Monoacylglycerophosphocholines [GP0105]	No results	Invalid mass	No results	Lipids and lipid-like molecules	Glycerophospholipids	Glycerophosphocholines	Phosphocholines	17.2462	4.10821	0.0306967	0.890625	1.92527	up	570476	912713	5.26225e+07	826935	619151	1.6847e+07	4.83328e+06	4.78866e+06	795780	471326	571541	552064	505918	663961	695801	499483	Level 2（MS/MS match）
Com_1095_pos	2-hexyl-5-(4-nonylphenyl)pyrimidine	--	C25 H38 N2	344.329	10.992	367.318	--	--	--	--	--	--	--	--	--	--	Invalid mass	No results	No results					3.44485	1.78444	0.0341572	0.828125	1.78395	up	1.08969e+07	1.08483e+06	4.08397e+07	3.89586e+06	3.70866e+06	1.99546e+07	1.06386e+07	1.08435e+07	1.04569e+06	3.01003e+06	3.35326e+06	5.34951e+06	1.07775e+06	897353	942433	1.38935e+07	Level 2（MS/MS match）
Com_4761_pos	Decanoylcarnitine	O-Decanoyl-L-carnitine	C17 H33 N O4	315.241	6.196	316.248	cpd:C03299	--	HMDB0000651	LMFA07070059	Lipids and lipid-like molecules	Fatty Acyls	Fatty acid esters	Fatty Acyls [FA]	Fatty esters [FA07]	Fatty acyl carnitines [FA0707]	Full match	Invalid mass	No results	Lipids and lipid-like molecules	Fatty Acyls	Fatty acid esters	Acyl carnitines	0.380884	-1.39258	0.0366763	0.75	2.03765	down	4.12721e+06	7.17292e+06	8.40716e+06	8.97803e+06	4.68151e+06	3.48941e+06	8.26207e+06	4.32843e+06	6.78641e+06	6.7347e+06	2.26772e+07	1.23328e+07	3.16235e+06	3.3256e+07	1.63065e+07	2.85651e+07	Level 2（MS/MS match）
Com_1407_pos	LPC 17:0	1-Acyl-sn-glycero-3-phosphocholine; 1-Acyl-sn-glycerol-3-phosphocholine; alpha-Acylglycerophosphocholine; 2-Lysolecithin; 2-Lysophosphatidylcholine; 1-Acylglycerophosphocholine	C25 H52 N O7 P	531.329	9.55	532.336	cpd:C04230	map00564 Glycerophospholipid metabolism;map05231 Choline metabolism in cancer	--	LMGP01050024	--	--	--	Glycerophospholipids [GP]	Glycerophosphocholines [GP01]	Monoacylglycerophosphocholines [GP0105]	No results	Invalid mass	No results	Lipids and lipid-like molecules	Glycerophospholipids	Glycerophosphocholines	Phosphocholines	7.38337	2.88428	0.0367789	0.78125	2.07032	up	1.0729e+07	6.6093e+06	1.70629e+08	3.49056e+06	5.00601e+06	6.30714e+07	4.19651e+07	4.74144e+07	4.75002e+06	5.58043e+06	4.75648e+06	5.29681e+06	6.39543e+06	5.31387e+06	3.44468e+06	1.17192e+07	Level 2（MS/MS match）
Com_2493_pos	N4-(4-chloro-2,5-dimethoxyphenyl)morpholine-4-carbothioamide	--	C13 H17 Cl N2 O3 S	177.01	1.789	355.028	--	--	--	--	--	--	--	--	--	--	Invalid mass	No results	No results					0.277836	-1.8477	0.0374236	0.75	2.20665	down	2.99942e+06	3.76128e+06	3.32519e+06	4.1418e+06	4.02545e+07	2.27729e+06	2.35271e+06	3.1554e+06	7.42792e+07	1.25764e+07	1.15371e+07	7.81419e+07	2.80614e+06	1.75984e+07	2.41812e+07	2.99644e+06	Level 2（MS/MS match）
Com_12332_pos	Diacetoxyscirpenol	Diacetoxyscirpenol	C19 H26 O7	388.154	8.06	389.161	cpd:C09662	--	HMDB0035104	--	Lipids and lipid-like molecules	Prenol lipids	Sesquiterpenoids	--	--	--	Invalid mass	No results	No results	Lipids and lipid-like molecules	Prenol lipids	Sesquiterpenoids	Trichothecenes	0.49244	-1.02198	0.0391766	0.78125	1.81942	down	1.88422e+06	3.16057e+06	1.6848e+06	2.31382e+06	1.6635e+06	1.09843e+06	1.42818e+06	1.4823e+06	2.09931e+06	4.47254e+06	2.25239e+06	1.51602e+06	5.12537e+06	7.55792e+06	5.36052e+06	1.4994e+06	Level 2（MS/MS match）
Com_3008_pos	LPC 20:2	1-Acyl-sn-glycero-3-phosphocholine; 1-Acyl-sn-glycerol-3-phosphocholine; alpha-Acylglycerophosphocholine; 2-Lysolecithin; 2-Lysophosphatidylcholine; 1-Acylglycerophosphocholine	C28 H54 N O7 P	569.345	9.651	570.352	cpd:C04230	map00564 Glycerophospholipid metabolism;map05231 Choline metabolism in cancer	--	LMGP01050132	--	--	--	Glycerophospholipids [GP]	Glycerophosphocholines [GP01]	Monoacylglycerophosphocholines [GP0105]	No results	Invalid mass	No results	Lipids and lipid-like molecules	Glycerophospholipids	Glycerophosphocholines	Phosphocholines	2.01528	1.01098	0.0427582	0.796875	1.71508	up	1.55236e+07	1.2311e+07	3.68335e+07	6.77238e+06	4.70596e+06	1.05801e+07	2.02357e+07	1.40497e+07	3.97436e+06	1.37343e+07	3.70423e+06	3.86761e+06	6.4895e+06	5.57814e+06	8.3343e+06	1.43648e+07	Level 2（MS/MS match）
Com_27563_pos	Valproic acid	Valproic acid	C8 H16 O2	144.115	0.049	145.122	cpd:C07185	map00982 Drug metabolism - cytochrome P450;map04976 Bile secretion	HMDB0001877	LMFA01020291	Lipids and lipid-like molecules	Fatty Acyls	Fatty acids and conjugates	Fatty Acyls [FA]	Fatty Acids and Conjugates [FA01]	Branched fatty acids [FA0102]	No results	No results	Full match	Lipids and lipid-like molecules	Fatty Acyls	Fatty acids and conjugates	Methyl-branched fatty acids	2.18291	1.12625	0.0469018	0.75	1.57676	up	412991	583511	447371	164221	102351	534481	994299	214259	28864.4	122258	60110.7	217706	640101	299113	182284	31615.7	Level 3 (accurate mass only)
Com_1029_pos	5,6-dimethyl-4-oxo-4H-pyran-2-carboxylic acid	--	C8 H8 O4	168.04	3.098	169.047	--	--	--	--	--	--	--	--	--	--	Invalid mass	No results	No results					0.415092	-1.2685	0.0493951	0.8125	1.67417	down	3.23652e+07	1.52652e+07	3.79976e+07	5.12422e+07	7.02882e+07	4.22634e+07	1.03927e+07	1.05467e+08	7.81474e+07	6.78408e+07	2.40049e+08	2.082e+08	1.67638e+07	7.62184e+07	6.94695e+07	1.23312e+08	Level 2（MS/MS match）
