# Supplementary material for: Integrated transcriptomics and metabolomics reveal the effects of chronic alcohol consumption on periodontitis in rats
Source: Front Immunol. 2026 May 18;17:1735355. doi: 10.3389/fimmu.2026.1735355 (PMC13223609; doi:10.3389/fimmu.2026.1735355)
Supplement: Supplementary file 1 — Metabolomic analysis. [file DataSheet1.xlsx]

## Sheet: Sheet1
Compound_ID	Name	Other_name(Kegg_name)	Formula	Molecular Weight	RT [min]	m/z	Kegg_ID	KEGG_pathway	HMDB_ID	Lipidmaps_ID	SuperClass(HMDB)	Class(HMDB)	SubClass(HMDB)	CATEGORY(Lipidmaps)	MAIN_CLASS(Lipidmaps)	SUB_CLASS(Lipidmaps)	mzCloud_Results	mzVault_Results	MassList_Results	Class_I	Class_II	Class_III	Class_IV	FC	log2FC	Pvalue	ROC	VIP	Up.Down	neg_P1	neg_P2	neg_P3	neg_P4	neg_P5	neg_P6	neg_P7	neg_P8	neg_C1	neg_C2	neg_C3	neg_C4	neg_C5	neg_C6	neg_C7	neg_C8	Confidence Level
Com_1723_neg	Ethylmalonic acid	--	C5 H8 O4	132.041	4.929	131.034	--	--	HMDB0000622	LMFA01170105	Lipids and lipid-like molecules	Fatty Acyls	Fatty acids and conjugates	Fatty Acyls [FA]	Fatty Acids and Conjugates [FA01]	Dicarboxylic acids [FA0117]	Invalid mass	Invalid mass	No results	Lipids and lipid-like molecules	Fatty Acyls	Fatty acids and conjugates	Branched fatty acids	3.7417	1.90369	0.000162949	1	2.29567	up	3.68132e+07	5.09733e+07	2.9502e+07	2.11279e+07	1.40906e+07	5.15697e+07	5.69138e+07	1.71516e+07	8.9931e+06	1.19822e+07	1.1588e+07	1.00206e+07	7.52858e+06	7.05534e+06	5.96418e+06	1.12038e+07	Level 2（MS/MS match）
Com_12085_neg	2-(acetylamino)-3-(1H-indol-3-yl)propanoic acid	--	C13 H14 N2 O3	246.1	5.518	245.093	--	--	--	--	--	--	--	--	--	--	Full match	Full match	Full match					2.45718	1.297	0.000670457	0.984375	2.1919	up	1.2198e+06	1.41108e+06	1.16495e+06	1.24066e+06	948910	2.29379e+06	2.39219e+06	1.04743e+06	786443	741314	267343	521338	734246	486768	275879	955880	Level 2（MS/MS match）
Com_1004_neg	Hippuric acid	Hippurate; Hippuric acid; N-Benzoylglycine; Benzoylaminoacetic acid	C9 H9 N O3	179.058	5.317	178.05	cpd:C01586	map00360 Phenylalanine metabolism	HMDB0000714	--	Benzenoids	Benzene and substituted derivatives	Benzoic acids and derivatives	--	--	--	Full match	Full match	Full match	Benzenoids	Benzene and substituted derivatives	Benzoic acids and derivatives	Hippuric acids	3.55161	1.82847	0.000872758	0.921875	2.23138	up	2.26863e+07	7.04789e+07	3.11925e+07	7.08745e+07	1.93751e+07	1.216e+08	5.36016e+07	5.67245e+07	2.76855e+07	2.40442e+07	1.07784e+07	1.11956e+07	1.55852e+07	1.04115e+07	6.53804e+06	1.94885e+07	Level 2（MS/MS match）
Com_11475_neg	2-Phenylpropionic acid	--	C9 H10 O2	150.068	6.252	149.06	--	--	HMDB0011743	--	Phenylpropanoids and polyketides	Phenylpropanoic acids	-	--	--	--	No results	No results	Full match	Phenylpropanoids and polyketides	Phenylpropanoic acids	Not available	Phenylpropanoic acids	2.07196	1.051	0.00115377	0.921875	1.7329	up	1.37752e+06	2.43706e+06	771738	1.17495e+06	1.58804e+06	1.66687e+06	1.85525e+06	1.06509e+06	644539	681903	929939	418841	456931	784103	575143	1.26957e+06	Level 3 (accurate mass only)
Com_2610_neg	L-Ascorbate	Ascorbate; Ascorbic acid; L-Ascorbate; L-Ascorbic acid; Vitamin C	C6 H8 O6	176.031	2.43	175.024	cpd:C00072	map00053 Ascorbate and aldarate metabolism;map00480 Glutathione metabolism;map01100 Metabolic pathways;map04066 HIF-1 signaling pathway;map04977 Vitamin digestion and absorption	HMDB0000044	--	Organoheterocyclic compounds	Dihydrofurans	Furanones	--	--	--	No results	No results	Full match	Organoheterocyclic compounds	Dihydrofurans	Furanones	Butenolides	3.81119	1.93024	0.00133181	0.953125	2.16576	up	1.87138e+07	2.08697e+07	5.24959e+06	1.52983e+07	5.06224e+06	2.40605e+07	2.47801e+07	7.17952e+06	4.55216e+06	2.85582e+06	1.24683e+06	5.06025e+06	1.20944e+07	1.37961e+06	2.50375e+06	2.11187e+06	Level 3 (accurate mass only)
Com_1304_neg	13Z,16Z-Docosadienoic Acid	--	C22 H40 O2	336.303	11.264	335.295	--	--	HMDB0061714	LMFA01030405	Lipids and lipid-like molecules	Fatty Acyls	Fatty acids and conjugates	Fatty Acyls [FA]	Fatty Acids and Conjugates [FA01]	Unsaturated fatty acids [FA0103]	Full match	No results	No results					0.151658	-2.72111	0.00185321	0.921875	2.20642	down	571089	1.79095e+06	556614	2.65421e+06	1.14158e+06	1.83778e+06	460024	9.06334e+06	5.94328e+06	1.5314e+07	1.82729e+07	6.31117e+06	2.00169e+06	4.54657e+07	3.66261e+06	2.22154e+07	Level 2（MS/MS match）
Com_48_neg	N1-[4-(2-thienylthio)phenyl]-4-chlorobenzamide	--	C17 H12 Cl N O S2	345.002	2.008	343.995	--	--	--	--	--	--	--	--	--	--	Invalid mass	No results	No results					5.64544	2.49709	0.00211216	0.890625	1.789	up	1.63874e+08	2.65785e+09	2.92857e+08	2.22323e+08	2.59672e+08	3.15351e+08	3.21822e+08	2.17824e+08	3.69619e+08	8.38112e+07	9.45204e+07	7.42011e+07	6.44105e+07	3.26319e+07	2.68201e+07	4.25119e+07	Level 2（MS/MS match）
Com_913_neg	1,5-Anhydro-D-glucitol	1,5-Anhydro-D-glucitol; 1,5-Anhydro-D-sorbitol; 1,5-Anhydroglucitol	C6 H12 O5	118.062	5.697	163.06	cpd:C07326	--	HMDB0244228	--	Organic oxygen compounds	Organooxygen compounds	Carbohydrates and carbohydrate conjugates	--	--	--	Invalid mass	Invalid mass	No results	Organic oxygen compounds	Organooxygen compounds	Carbohydrates and carbohydrate conjugates	Monosaccharides	31.578	4.98085	0.00259514	0.96875	2.35855	up	2.3556e+06	1.10395e+08	1.2112e+07	3.61156e+06	3.39992e+07	1.0022e+07	5.13291e+07	971371	738590	894598	1.48717e+06	871155	642604	658919	461012	1.3647e+06	Level 2（MS/MS match）
Com_239_neg	Lysopc 17:0	--	C25 H52 N O7 P	509.348	9.913	508.341	--	--	--	--	--	--	--	--	--	--	No results	No results	Full match	Lipids and lipid-like molecules	Glycerophospholipids	Glycerophosphocholines	1-acyl-sn-glycero-3-phosphocholines	0.0803875	-3.63688	0.00318528	0.90625	1.90963	down	1.00831e+07	4.89368e+07	9.08765e+06	4.41969e+07	2.3937e+07	1.2039e+07	6.07848e+06	3.06058e+07	5.51314e+07	7.46658e+08	7.02542e+08	3.34394e+08	2.54999e+07	2.96942e+08	1.13717e+08	2.60308e+07	Level 3 (accurate mass only)
Com_6434_neg	Dimetghyl 4-Hydroxyisophthalate	--	C10 H10 O5	210.052	5.475	209.045	--	--	--	--	--	--	--	--	--	--	No results	No results	Full match					2.14009	1.09767	0.00347409	0.90625	1.94025	up	2.95884e+06	7.53738e+06	5.76573e+06	3.40908e+06	3.84258e+06	4.62642e+06	3.9224e+06	2.26307e+06	5.25503e+06	1.65442e+06	2.23126e+06	1.69227e+06	895269	1.32736e+06	1.00553e+06	1.97813e+06	Level 3 (accurate mass only)
Com_382_neg	Neopterin	Neopterin; [S-(R*,S*)]-2-amino-6-(1,2,3-trihydroxypropyl)-1H-pteridin-4-one; [S-(R*,S*)]-2-amino-6-(1,2,3-trihydroxypropyl)-1H-pteridine-4-one; [S-(R*,S*)]-2-Amino-6-(1,2,3-trihydroxypropyl)-1H-pteridin-4-on; 6-(D-erythro-1,2,3-Trihydroxypropyl)pterin; 6-D-erythro-Neopterin; D-erythro-Neopterin; D-Neopterin	C9 H11 N5 O4	253.08	7.105	252.073	cpd:C05926	map00790 Folate biosynthesis	HMDB0000845	--	Organoheterocyclic compounds	Pteridines and derivatives	Pterins and derivatives	--	--	--	Full match	No results	Full match	Organoheterocyclic compounds	Pteridines and derivatives	Pterins and derivatives	Biopterins and derivatives	5.21967	2.38396	0.00393355	0.90625	2.13704	up	2.8318e+07	1.3269e+08	4.25754e+07	1.3052e+08	8.71807e+07	3.62495e+08	4.05722e+08	7.46844e+07	5.15327e+07	3.16622e+07	4.6408e+07	1.97292e+07	1.57746e+07	1.79669e+07	2.54792e+07	3.36439e+07	Level 2（MS/MS match）
Com_3590_neg	2-Isopropylmalic acid	alpha-Isopropylmalate; (2S)-2-Isopropylmalate; (2S)-2-Hydroxy-2-isopropylsuccinic acid; 2-Isopropylmalic acid; 3-Carboxy-3-hydroxy-4-methylpentanoate; 3-Carboxy-3-hydroxyisocaproate	C7 H12 O5	176.068	5.376	175.061	cpd:C02504	map00290 Valine, leucine and isoleucine biosynthesis;map00620 Pyruvate metabolism;map01100 Metabolic pathways;map01210 2-Oxocarboxylic acid metabolism;map01230 Biosynthesis of amino acids	HMDB0000402	--	Lipids and lipid-like molecules	Fatty Acyls	Fatty acids and conjugates	--	--	--	Full match	Full match	Full match	Lipids and lipid-like molecules	Fatty Acyls	Fatty acids and conjugates	Hydroxy fatty acids	4.1034	2.03682	0.00559238	0.96875	2.3462	up	3.22437e+06	4.93674e+06	1.64829e+06	3.52525e+06	3.42882e+06	5.38893e+06	2.39289e+07	2.59315e+06	1.95913e+06	2.09378e+06	1.46389e+06	1.18099e+06	1.55133e+06	1.21416e+06	966053	1.43265e+06	Level 2（MS/MS match）
Com_258_neg	11(E)-Eicosenoic Acid	--	C20 H38 O2	310.287	11.054	309.28	--	--	--	--	--	--	--	--	--	--	Full match	No results	Full match	Lipids and lipid-like molecules	Fatty Acyls	Fatty acids and conjugates	Long-chain fatty acids	0.268544	-1.89677	0.00619447	0.890625	1.81991	down	1.01438e+07	1.87765e+07	7.67377e+06	3.79383e+07	2.22266e+07	2.55937e+07	7.72602e+06	1.52675e+08	6.47189e+07	1.56602e+08	2.82353e+08	1.01681e+08	2.51072e+07	3.0828e+08	7.19214e+07	4.22505e+07	Level 2（MS/MS match）
Com_498_neg	Biopterin	Biopterin; 2-Amino-6-(1,2-dihydroxypropyl)-4(1H)-pteridinone	C9 H11 N5 O3	237.085	7.47	236.078	cpd:C06313	--	HMDB0000468	--	Organoheterocyclic compounds	Pteridines and derivatives	Pterins and derivatives	--	--	--	No results	No results	Full match	Organoheterocyclic compounds	Pteridines and derivatives	Pterins and derivatives	Biopterins and derivatives	2.97411	1.57246	0.0066193	0.875	1.82088	up	3.6636e+07	9.0413e+07	3.19794e+07	1.08076e+08	9.81147e+07	2.81186e+08	1.44499e+08	8.97513e+07	6.5032e+07	3.96076e+07	4.77725e+07	2.80974e+07	2.44112e+07	3.02444e+07	2.24248e+07	3.85169e+07	Level 3 (accurate mass only)
Com_67_neg	LPE 18:0	--	C23 H48 N O7 P	481.317	9.803	480.309	--	--	--	LMGP02050038	--	--	--	Glycerophospholipids [GP]	Glycerophosphoethanolamines [GP02]	Monoacylglycerophosphoethanolamines [GP0205]	No results	Full match	Full match	Lipids and lipid-like molecules	Glycerophospholipids	Glycerophosphoethanolamines	1-acyl-sn-glycero-3-phosphoethanolamines	0.104571	-3.25744	0.00890624	0.890625	1.78298	down	3.33216e+07	1.72669e+08	2.97735e+07	1.44268e+08	6.21856e+07	1.11464e+07	6.21677e+06	1.7971e+08	2.16104e+08	2.00316e+09	1.56882e+09	7.8118e+08	7.5358e+07	1.20012e+09	2.33381e+08	3.53161e+07	Level 2（MS/MS match）
Com_8411_neg	2-{2-[2,5-di(methoxycarbonyl)anilino]-2-oxoethoxy}acetic acid	--	C14 H15 N O8	325.08	5.101	324.073	--	--	--	--	--	--	--	--	--	--	Full match	No results	No results					2.8019	1.48641	0.011895	0.8125	2.00904	up	2.60994e+06	1.17148e+06	2.78363e+06	5.16621e+06	1.01768e+06	5.76735e+06	1.70452e+06	4.3388e+06	1.07679e+06	1.70672e+06	517316	1.34625e+06	1.87939e+06	227680	293114	1.71807e+06	Level 2（MS/MS match）
Com_118_neg	LPE O-18:1	--	C23 H48 N O6 P	465.322	10.148	464.314	--	--	--	--	--	--	--	--	--	--	No results	Full match	No results					0.121438	-3.04171	0.0119153	0.84375	1.73912	down	7.15789e+06	4.68104e+07	5.41245e+06	6.54905e+07	1.92843e+07	8.7553e+06	2.97864e+06	5.17532e+07	1.04234e+08	3.34145e+08	4.03272e+08	9.7501e+07	1.40714e+07	6.97773e+08	2.44131e+07	3.44536e+07	Level 2（MS/MS match）
Com_4899_neg	Estrone sulfate	--	C18 H22 O5 S	350.121	5.36	349.114	--	--	HMDB0001425	LMST02010043	Lipids and lipid-like molecules	Steroids and steroid derivatives	Sulfated steroids	Sterol Lipids [ST]	Steroids [ST02]	C18 steroids (estrogens) and derivatives [ST0201]	Invalid mass	No results	No results	Lipids and lipid-like molecules	Steroids and steroid derivatives	Sulfated steroids	Sulfated steroids	2.58039	1.36759	0.0130018	0.8125	1.33643	up	5.16368e+06	2.07751e+06	4.57051e+06	8.60812e+06	1.94449e+06	1.41767e+07	4.18032e+06	7.87297e+06	2.4244e+06	6.36725e+06	1.9591e+06	2.12024e+06	1.25432e+06	755921	1.33936e+06	2.61156e+06	Level 2（MS/MS match）
Com_69_neg	Glycerophospho-N-palmitoyl ethanolamine	--	C21 H44 N O7 P	453.285	8.98	452.278	--	--	--	--	--	--	--	--	--	--	Full match	Full match	Full match	Lipids and lipid-like molecules	Glycerophospholipids	Glycerophosphoethanolamines	Glycero-3-phospho-N-acyl-ethanolamines	0.14557	-2.78022	0.0130684	0.84375	1.76614	down	4.61802e+07	1.20688e+08	2.66834e+07	8.0611e+07	1.26698e+08	4.44336e+07	3.41236e+07	1.16818e+08	1.18481e+08	1.05048e+09	8.24623e+08	6.34201e+08	5.94689e+07	1.12996e+09	2.27557e+08	5.10923e+07	Level 2（MS/MS match）
Com_9831_neg	2-Methylbutyl beta-D-glucopyranoside	--	C11 H22 O6	296.147	5.171	295.14	--	--	--	--	--	--	--	--	--	--	Invalid mass	No results	No results					2.8229	1.49718	0.0132027	0.84375	1.88019	up	1.2809e+06	3.452e+06	357079	1.63856e+06	578930	1.51373e+06	641376	713221	528696	446341	747916	317161	309526	138713	248624	867754	Level 2（MS/MS match）
Com_3909_neg	PE 18:0_20:4;O	--	C43 H78 N O9 P	783.539	9.785	782.532	--	--	--	--	--	--	--	--	--	--	No results	Full match	No results					0.144415	-2.79171	0.0140769	0.875	1.80434	down	557867	1.48012e+06	610493	1.85375e+06	657493	783267	605022	2.75864e+06	3.31232e+06	2.17769e+07	1.48775e+07	9.6976e+06	639680	1.02798e+07	3.05578e+06	804401	Level 2（MS/MS match）
Com_5190_neg	L-Tryptophan	L-Tryptophan; Tryptophan; (S)-alpha-Amino-beta-(3-indolyl)-propionic acid	C11 H12 N2 O2	204.089	6.123	203.082	cpd:C00078	map00260 Glycine, serine and threonine metabolism;map00380 Tryptophan metabolism;map00400 Phenylalanine, tyrosine and tryptophan biosynthesis;map00970 Aminoacyl-tRNA biosynthesis;map01100 Metabolic pathways;map01210 2-Oxocarboxylic acid metabolism;map01230 Biosynthesis of amino acids;map04726 Serotonergic synapse;map04974 Protein digestion and absorption;map04978 Mineral absorption;map05143 Afric…	HMDB0000929	--	Organoheterocyclic compounds	Indoles and derivatives	Indolyl carboxylic acids and derivatives	--	--	--	No results	No results	Full match	Organoheterocyclic compounds	Indoles and derivatives	Indolyl carboxylic acids and derivatives	Indolyl carboxylic acids and derivatives	0.317525	-1.65506	0.0141358	0.84375	1.74762	down	766079	500824	702271	608479	561598	2.77065e+06	1.99952e+06	916922	1.9804e+06	5.16017e+06	617054	4.03265e+06	2.23742e+06	6.64516e+06	1.06093e+06	6.06354e+06	Level 3 (accurate mass only)
Com_2185_neg	PE 18:0_20:3;4O	--	C43 H80 N O12 P	833.555	9.801	832.548	--	--	--	--	--	--	--	--	--	--	No results	Invalid mass	No results					0.140068	-2.8358	0.0152372	0.828125	1.6938	down	436015	2.54934e+06	544882	851617	693801	634157	484167	4.16951e+06	3.69475e+06	1.17346e+07	1.7734e+07	1.19217e+07	561693	2.36902e+07	3.99513e+06	656623	Level 2（MS/MS match）
Com_9617_neg	MGDG O-16:4_12:0	--	C37 H64 O9	712.484	8.245	711.477	--	--	--	--	--	--	--	--	--	--	No results	Invalid mass	No results					2.61758	1.38823	0.0156855	0.875	1.67442	up	476606	1.40728e+06	256938	1.44624e+06	3.31406e+06	2.55935e+06	1.44495e+06	1.37456e+06	2.38958e+06	218343	1.18361e+06	203995	138828	146687	181863	228445	Level 2（MS/MS match）
Com_6723_neg	8,8'-dicarboxy-1,1'-binaphthalene	--	C22 H14 O4	342.092	4.888	341.085	--	--	--	--	--	--	--	--	--	--	Invalid mass	No results	No results					0.379006	-1.39971	0.0163127	0.828125	1.57666	down	2.39532e+06	1.46945e+06	2.92594e+06	409786	1.36762e+06	447875	493362	852732	769862	6.13393e+06	4.87223e+06	1.26843e+06	2.98784e+06	4.43026e+06	2.17123e+06	4.70638e+06	Level 2（MS/MS match）
Com_13835_neg	2-Phosphoglyceric acid	--	C3 H7 O7 P	185.993	5.45	184.986	--	--	HMDB0000362	--	Organic oxygen compounds	Organooxygen compounds	Carbohydrates and carbohydrate conjugates	--	--	--	No results	No results	Full match	Organic oxygen compounds	Organooxygen compounds	Carbohydrates and carbohydrate conjugates	Sugar acids and derivatives	2.6243	1.39194	0.016438	0.78125	1.74038	up	954139	598473	424815	1.70508e+06	337162	1.33781e+06	1.57075e+06	355239	544121	488676	515151	489397	369281	75558.4	142810	150395	Level 3 (accurate mass only)
Com_5301_neg	FAHFA 18:1/19:2	--	C37 H66 O4	264.244	10.309	573.486	--	--	--	--	--	--	--	--	--	--	No results	Invalid mass	No results					0.494875	-1.01486	0.017322	0.859375	1.25374	down	161144	197604	230037	356957	245818	240660	231554	3.31049e+06	1.76449e+06	1.30101e+06	2.76045e+06	1.58663e+06	259020	778162	860125	741668	Level 2（MS/MS match）
Com_2870_neg	LPE 20:1	--	C25 H50 N O7 P	507.332	9.988	506.325	--	--	--	LMGP02050046	--	--	--	Glycerophospholipids [GP]	Glycerophosphoethanolamines [GP02]	Monoacylglycerophosphoethanolamines [GP0205]	No results	Full match	No results	Lipids and lipid-like molecules	Glycerophospholipids	Glycerophosphoethanolamines	1-acyl-sn-glycero-3-phosphoethanolamines	0.139791	-2.83866	0.0195102	0.859375	1.66171	down	373078	2.05669e+06	561934	2.53347e+06	998166	651253	974459	1.03165e+06	1.08212e+06	2.67407e+07	7.10677e+06	9.12241e+06	1.06963e+06	1.60986e+07	3.69859e+06	755851	Level 2（MS/MS match）
Com_1498_neg	LPE O-15:1	--	C20 H42 N O6 P	423.275	8.932	422.268	--	--	--	--	--	--	--	--	--	--	No results	Full match	No results					0.131341	-2.92861	0.0195629	0.84375	1.68185	down	1.99556e+06	5.42408e+06	536193	5.75138e+06	2.86314e+06	745766	474530	7.91123e+06	7.1257e+06	3.58979e+07	9.75081e+07	1.9114e+07	3.56715e+06	2.45629e+07	6.97336e+06	938516	Level 2（MS/MS match）
Com_5336_neg	17α-Hydroxypregnenolone	17alpha-Hydroxypregnenolone	C21 H32 O3	332.235	7.728	331.228	cpd:C05138	map00140 Steroid hormone biosynthesis;map01100 Metabolic pathways;map04913 Ovarian steroidogenesis;map04927 Cortisol synthesis and secretion;map04934 Cushing's syndrome	--	--	--	--	--	--	--	--	Full match	No results	Full match	Lipids and lipid-like molecules	Steroids and steroid derivatives	Pregnane steroids	Gluco/mineralocorticoids, progestogins and derivatives	2.9318	1.55179	0.0196509	0.84375	1.64021	up	1.0065e+07	2.34887e+06	1.32507e+06	3.81789e+06	1.53074e+06	2.59212e+06	9.41657e+06	5.2708e+06	2.24658e+06	1.43745e+06	1.12713e+06	2.18498e+06	2.40402e+06	265576	2.09869e+06	639916	Level 2（MS/MS match）
Com_755_neg	LPC 15:0	1-Acyl-sn-glycero-3-phosphocholine; 1-Acyl-sn-glycerol-3-phosphocholine; alpha-Acylglycerophosphocholine; 2-Lysolecithin; 2-Lysophosphatidylcholine; 1-Acylglycerophosphocholine	C23 H48 N O7 P	527.322	8.632	526.315	cpd:C04230	map00564 Glycerophospholipid metabolism;map05231 Choline metabolism in cancer	--	LMGP01050016	--	--	--	Glycerophospholipids [GP]	Glycerophosphocholines [GP01]	Monoacylglycerophosphocholines [GP0105]	No results	Invalid mass	No results	Lipids and lipid-like molecules	Glycerophospholipids	Glycerophosphocholines	Phosphocholines	0.158289	-2.65936	0.0200033	0.8125	1.47015	down	1.17389e+07	1.31941e+07	5.44108e+06	6.90908e+06	1.82299e+07	1.4951e+07	1.75097e+07	1.17647e+07	7.12892e+06	2.01254e+08	1.09294e+08	1.56806e+08	1.62267e+07	8.97909e+07	3.76284e+07	1.19726e+07	Level 2（MS/MS match）
Com_39_neg	LysoPE 18:0	--	C23 H48 N O7 P	481.317	9.055	480.309	--	--	--	--	--	--	--	--	--	--	No results	No results	Full match	Lipids and lipid-like molecules	Glycerophospholipids	Glycerophosphoethanolamines	1-acyl-sn-glycero-3-phosphoethanolamines	0.338997	-1.56066	0.020195	0.828125	1.70146	down	1.689e+08	3.51385e+08	1.51979e+08	1.74043e+08	6.56679e+08	5.45054e+08	4.37279e+08	2.51527e+08	3.72118e+08	1.47221e+09	1.08727e+09	1.37202e+09	2.15011e+08	2.4118e+09	7.66622e+08	3.76328e+08	Level 3 (accurate mass only)
Com_999_neg	(2S)-4-Oxo-2-phenyl-3,4-dihydro-2H-chromen-7-yl beta-D-glucopyranoside	--	C21 H22 O8	448.141	7.43	447.134	--	--	--	--	--	--	--	--	--	--	Invalid mass	No results	No results					36.3032	5.18202	0.0205711	0.921875	2.01366	up	1.13136e+07	9.86318e+07	911168	5.05002e+06	8.62646e+07	1.05117e+06	2.21319e+06	723259	866377	943861	923004	688140	678895	328411	536877	713247	Level 2（MS/MS match）
Com_1907_neg	LPE O-18:0	--	C23 H50 N O6 P	467.338	10.288	466.33	--	--	--	--	--	--	--	--	--	--	No results	Full match	No results					0.10632	-3.23352	0.0230838	0.8125	1.7894	down	443286	1.22786e+06	644946	2.01132e+06	539791	785822	647505	2.39974e+06	3.00667e+06	1.72738e+07	2.60032e+07	3.54703e+06	473845	2.8532e+07	1.21677e+06	1.77766e+06	Level 2（MS/MS match）
Com_10979_neg	(2-anilino-4-methyl-1,3-thiazol-5-yl)(4-methoxyphenyl)methanone	--	C18 H16 N2 O2 S	324.096	4.918	323.088	--	--	--	--	--	--	--	--	--	--	Invalid mass	No results	No results					0.383967	-1.38094	0.0231695	0.828125	1.31841	down	903157	206217	201870	220289	400819	304774	269945	179305	224822	777932	486312	1.29549e+06	1.45242e+06	1.69814e+06	232926	828329	Level 2（MS/MS match）
Com_2520_neg	LPE 15:0	--	C20 H42 N O7 P	439.27	8.559	438.262	--	--	--	LMGP02050074	--	--	--	Glycerophospholipids [GP]	Glycerophosphoethanolamines [GP02]	Monoacylglycerophosphoethanolamines [GP0205]	No results	Full match	No results	Lipids and lipid-like molecules	Glycerophospholipids	Glycerophosphoethanolamines	1-acyl-sn-glycero-3-phosphoethanolamines	0.0716986	-3.80191	0.0249225	0.78125	1.62657	down	1.07647e+06	1.28199e+06	647024	1.18295e+06	682641	430116	446615	1.11872e+06	423473	4.30973e+07	1.69894e+07	2.35762e+07	2.03493e+06	6.06027e+06	3.03738e+06	550328	Level 2（MS/MS match）
Com_8048_neg	Lysopg 18:1	--	C24 H47 O9 P	510.296	9.928	509.288	--	--	--	--	--	--	--	--	--	--	No results	No results	Full match	Lipids and lipid-like molecules	Glycerophospholipids	Glycerophosphocholines	1-acyl-sn-glycero-3-phosphocholines	0.13457	-2.89358	0.0277589	0.84375	1.84357	down	151676	313557	265471	194941	218829	272963	247112	249362	278961	7.16642e+06	1.01622e+06	2.63687e+06	138095	1.95149e+06	758310	276093	Level 3 (accurate mass only)
Com_119_neg	11(Z),14(Z)-Eicosadienoic Acid	--	C20 H36 O2	308.271	10.458	307.264	--	--	--	--	--	--	--	--	--	--	Full match	No results	No results	Lipids and lipid-like molecules	Fatty Acyls	Fatty acids and conjugates	Long-chain fatty acids	0.401826	-1.31536	0.0309443	0.84375	1.60231	down	3.65076e+07	7.77766e+07	1.89029e+07	8.9453e+07	1.00435e+08	1.04244e+08	4.31644e+07	3.31915e+08	1.28384e+08	2.61177e+08	3.80725e+08	2.01981e+08	5.81874e+07	6.94604e+08	1.06037e+08	1.65784e+08	Level 2（MS/MS match）
Com_4179_neg	PE 18:0_22:5;O	--	C45 H78 N O9 P	807.539	9.768	806.532	--	--	--	--	--	--	--	--	--	--	No results	Full match	No results					0.222092	-2.17077	0.0333083	0.8125	1.9252	down	708889	730361	714510	849282	872854	982032	831130	1.28403e+06	1.14376e+06	9.08853e+06	6.55195e+06	2.81622e+06	724043	9.22818e+06	841507	1.00314e+06	Level 2（MS/MS match）
Com_2746_neg	19(R)-hydroxy Prostaglandin A2	--	C20 H30 O5	332.198	6.506	331.191	--	--	--	--	--	--	--	--	--	--	Invalid mass	No results	No results	Lipids and lipid-like molecules	Fatty Acyls	Eicosanoids	Prostaglandins and related compounds	2.89915	1.53563	0.0333499	0.84375	1.74008	up	5.11697e+06	2.72749e+07	1.25585e+06	6.67604e+06	9.30296e+06	1.04084e+07	6.49893e+06	3.98461e+06	5.03501e+06	4.40503e+06	3.63756e+06	1.19602e+06	1.67875e+06	1.92656e+06	1.23441e+06	5.21054e+06	Level 2（MS/MS match）
Com_6047_neg	LPC 22:0	1-Acyl-sn-glycero-3-phosphocholine; 1-Acyl-sn-glycerol-3-phosphocholine; alpha-Acylglycerophosphocholine; 2-Lysolecithin; 2-Lysophosphatidylcholine; 1-Acylglycerophosphocholine	C30 H62 N O7 P	625.432	11.653	624.425	cpd:C04230	map00564 Glycerophospholipid metabolism;map05231 Choline metabolism in cancer	--	LMGP01050053	--	--	--	Glycerophospholipids [GP]	Glycerophosphocholines [GP01]	Monoacylglycerophosphocholines [GP0105]	No results	Invalid mass	No results	Lipids and lipid-like molecules	Glycerophospholipids	Glycerophosphocholines	Phosphocholines	0.128962	-2.95498	0.0350551	0.75	1.6748	down	436294	450166	878080	510729	437052	592882	618776	447100	483146	1.16593e+07	1.08117e+07	4.50719e+06	816840	4.63464e+06	395641	585769	Level 2（MS/MS match）
Com_3329_neg	PE O-15:1_20:4	--	C40 H72 N O7 P	709.505	10.316	708.497	--	--	--	--	--	--	--	--	--	--	No results	Full match	No results					0.310674	-1.68653	0.0353114	0.84375	1.55297	down	821213	979462	1.1948e+06	1.19027e+06	1.08973e+06	1.49066e+06	1.19954e+06	2.45304e+06	1.54342e+06	1.6159e+06	2.23402e+06	9.35348e+06	6.46268e+06	1.36194e+06	1.10112e+06	9.86329e+06	Level 2（MS/MS match）
Com_14284_neg	Cyclocytidine	Ancitabin hydrochloride; Cyclocytidine	C9 H11 N3 O4	225.076	9.941	224.069	cpd:C13112	--	--	--	--	--	--	--	--	--	No results	No results	Full match	Organic oxygen compounds	Organooxygen compounds	Ethers	Alkyl aryl ethers	0.225523	-2.14865	0.0356697	0.8125	1.81587	down	130304	161073	206076	179602	184946	230699	209544	227061	198263	1.91844e+06	2.15861e+06	1.05048e+06	118960	830911	254250	251233	Level 3 (accurate mass only)
Com_1103_neg	LPE O-17:1	--	C22 H46 N O6 P	451.306	9.748	450.299	--	--	--	--	--	--	--	--	--	--	No results	Full match	No results					0.137258	-2.86504	0.0368722	0.8125	1.49532	down	1.5596e+06	1.04242e+07	1.32427e+06	1.29956e+07	2.22848e+06	2.08561e+06	1.54173e+06	1.15528e+07	2.36788e+07	8.44926e+07	1.19897e+08	2.36099e+07	2.12755e+06	5.66622e+07	6.1865e+06	1.81461e+06	Level 2（MS/MS match）
Com_2751_neg	LPE 20:0	--	C25 H52 N O7 P	509.348	10.58	508.341	--	--	--	LMGP02050045	--	--	--	Glycerophospholipids [GP]	Glycerophosphoethanolamines [GP02]	Monoacylglycerophosphoethanolamines [GP0205]	No results	Full match	Full match	Lipids and lipid-like molecules	Glycerophospholipids	Glycerophosphoethanolamines	1-acyl-sn-glycero-3-phosphoethanolamines	0.0567237	-4.1399	0.0376408	0.75	1.65238	down	259341	429943	650475	360690	290902	408623	457518	301851	325469	2.23669e+07	9.21293e+06	5.42637e+06	285790	1.71346e+07	536056	408909	Level 2（MS/MS match）
Com_2778_neg	Kynurenine	Kynurenine; 3-Anthraniloylalanine	C10 H12 N2 O3	208.084	4.697	207.077	cpd:C01718	--	HMDB0000684	--	Organic oxygen compounds	Organooxygen compounds	Carbonyl compounds	--	--	--	No results	Full match	Full match	Organic oxygen compounds	Organooxygen compounds	Carbonyl compounds	Alkyl-phenylketones	0.430495	-1.21593	0.0384507	0.8125	1.56267	down	2.0725e+06	4.86534e+06	3.67052e+06	3.67363e+06	1.60785e+06	2.99205e+06	7.36587e+06	2.64852e+06	2.72918e+07	4.91243e+06	7.62841e+06	3.41475e+06	5.77392e+06	3.29481e+06	4.69788e+06	1.01094e+07	Level 2（MS/MS match）
Com_1986_neg	PC 15:0_18:1	--	C41 H80 N O8 P	791.568	11.666	790.561	--	--	--	LMGP01011598	--	--	--	Glycerophospholipids [GP]	Glycerophosphocholines [GP01]	Diacylglycerophosphocholines [GP0101]	No results	Invalid mass	No results					0.155737	-2.68281	0.0384641	0.78125	1.3742	down	430028	945125	865468	2.35569e+06	430775	584367	609889	440679	1.83749e+06	1.87782e+06	723792	2.88307e+07	3.56897e+06	2.04883e+06	389959	3.49975e+06	Level 2（MS/MS match）
Com_542_neg	Citraconic acid	2-Methylmaleate; Citraconate; Citraconic acid; Methylmaleic acid	C5 H6 O4	130.026	4.838	129.018	cpd:C02226	map00290 Valine, leucine and isoleucine biosynthesis;map00660 C5-Branched dibasic acid metabolism;map01100 Metabolic pathways;map01210 2-Oxocarboxylic acid metabolism	HMDB0000634	LMFA01170099	Lipids and lipid-like molecules	Fatty Acyls	Fatty acids and conjugates	Fatty Acyls [FA]	Fatty Acids and Conjugates [FA01]	Dicarboxylic acids [FA0117]	Invalid mass	Invalid mass	No results	Lipids and lipid-like molecules	Fatty Acyls	Fatty acids and conjugates	Methyl-branched fatty acids	2.10005	1.07042	0.0387321	0.8125	1.48013	up	6.61626e+07	2.02833e+08	3.41923e+07	5.54608e+07	3.08537e+07	5.23908e+07	7.70281e+07	2.97769e+07	2.37621e+07	6.87572e+07	4.89769e+07	2.36254e+07	1.91042e+07	2.55136e+07	1.56816e+07	3.58576e+07	Level 2（MS/MS match）
Com_7289_neg	LNAPE 15:0/N-18:0	--	C38 H76 N O8 P	705.53	11.239	704.522	--	--	--	--	--	--	--	--	--	--	No results	Full match	No results					0.252947	-1.98309	0.0391112	0.828125	1.36687	down	194721	212876	451341	263809	218748	284080	351021	229425	322104	503232	391439	4.74426e+06	1.04341e+06	535093	183464	998277	Level 2（MS/MS match）
Com_10812_neg	D-Mannitol 1-phosphate	D-Mannitol 1-phosphate	C6 H15 O9 P	262.048	1.173	261.04	cpd:C00644	map00051 Fructose and mannose metabolism	HMDB0001530	--	Organic oxygen compounds	Organooxygen compounds	Carbohydrates and carbohydrate conjugates	--	--	--	Invalid mass	No results	No results	Organic oxygen compounds	Organooxygen compounds	Carbohydrates and carbohydrate conjugates	Monosaccharide phosphates	0.121158	-3.04504	0.0431177	0.828125	1.64153	down	98444.1	107923	295753	106952	115588	104134	190372	281077	224057	3.50461e+06	4.53096e+06	1.69276e+06	311158	157579	177935	132732	Level 2（MS/MS match）
Com_3766_neg	LPE 19:0	--	C24 H50 N O7 P	495.332	10.182	494.325	--	--	--	LMGP02050028	--	--	--	Glycerophospholipids [GP]	Glycerophosphoethanolamines [GP02]	Monoacylglycerophosphoethanolamines [GP0205]	No results	Full match	Full match	Lipids and lipid-like molecules	Glycerophospholipids	Glycerophosphoethanolamines	1-acyl-sn-glycero-3-phosphoethanolamines	0.131863	-2.92289	0.046334	0.78125	1.57184	down	587164	582284	755921	854797	644005	991819	702471	1.5254e+06	920504	2.42577e+07	1.32316e+07	6.03397e+06	548590	3.59399e+06	766734	1.03141e+06	Level 2（MS/MS match）
Com_7966_neg	LPC 24:0	1-Acyl-sn-glycero-3-phosphocholine; 1-Acyl-sn-glycerol-3-phosphocholine; alpha-Acylglycerophosphocholine; 2-Lysolecithin; 2-Lysophosphatidylcholine; 1-Acylglycerophosphocholine	C32 H66 N O7 P	653.464	10.147	652.457	cpd:C04230	map00564 Glycerophospholipid metabolism;map05231 Choline metabolism in cancer	--	LMGP01050057	--	--	--	Glycerophospholipids [GP]	Glycerophosphocholines [GP01]	Monoacylglycerophosphocholines [GP0105]	No results	Invalid mass	No results	Lipids and lipid-like molecules	Glycerophospholipids	Glycerophosphocholines	Phosphocholines	0.201469	-2.31137	0.0468466	0.796875	1.59904	down	215873	208411	756349	323799	221458	373097	303366	390259	328374	398851	5.65336e+06	1.39508e+06	987404	302296	4.4729e+06	323012	Level 2（MS/MS match）
Com_38_neg	LPE O-16:1	--	C21 H44 N O6 P	437.29	9.348	436.283	--	--	--	--	--	--	--	--	--	--	No results	Full match	No results					0.256399	-1.96354	0.0480767	0.828125	1.41869	down	7.47219e+07	4.44921e+08	2.97572e+07	5.37352e+08	2.1073e+08	7.28616e+07	3.81053e+07	4.49448e+08	7.37678e+08	1.27659e+09	1.82448e+09	5.65248e+08	1.07726e+08	2.42697e+09	2.11277e+08	9.61475e+07	Level 2（MS/MS match）
Com_85_neg	3-Methylglutaric acid	--	C6 H10 O4	146.057	3.082	145.05	--	--	HMDB0000752	--	Lipids and lipid-like molecules	Fatty Acyls	Fatty acids and conjugates	--	--	--	Invalid mass	Invalid mass	No results	Lipids and lipid-like molecules	Fatty Acyls	Fatty acids and conjugates	Methyl-branched fatty acids	2.02813	1.02015	0.0494897	0.796875	1.30574	up	6.88623e+08	6.67218e+08	2.07009e+09	1.46166e+09	2.27968e+08	6.19871e+08	5.81272e+08	1.15761e+09	3.84262e+08	1.29982e+08	1.11501e+08	4.70061e+08	6.81847e+08	2.20166e+08	1.30832e+09	3.79186e+08	Level 2（MS/MS match）
